# Supplementary material for: ﻿A new microendemic gecko from the small forest fragments of south-eastern Madagascar (Squamata, Gekkonidae, Paragehyra)
Source: Zookeys. 2025 Jun 2;1240:1–38. doi: 10.3897/zookeys.1240.151016 (PMC12149889; doi:10.3897/zookeys.1240.151016)
Supplement: XML Treatment for Paragehyra tsaranoro [file zookeys.1240.151016-treatment1.xml]

<!DOCTYPE tp:taxon-treatment
  PUBLIC "-//TaxonX//DTD Taxonomic Treatment Publishing DTD v0 20100105//EN" "tax-treatment-NSO.dtd">
<tp:taxon-treatment xmlns:tp="http://www.plazi.org/taxpub"><tp:treatment-meta><kwd-group><label>Taxon classification</label><kwd>
                <named-content content-type="kingdom">Animalia</named-content>
              </kwd><kwd>
                <named-content content-type="order">Squamata</named-content>
              </kwd><kwd>
                <named-content content-type="family">Gekkonidae</named-content>
              </kwd></kwd-group><mixed-citation publication-type="journal"><person-group><name><surname>Belluardo</surname><given-names>Francesco</given-names></name><name><surname>Piccoli</surname><given-names>Costanza</given-names></name><name><surname>Lobón-Rovira</surname><given-names>Javier</given-names></name><name><surname>Oliveira Alves</surname><given-names>Ivo</given-names></name><name><surname>Rasoazanany</surname><given-names>Malalatiana</given-names></name><name><surname>Andreone</surname><given-names>Franco</given-names></name><name><surname>Rosa</surname><given-names>Gonçalo M.</given-names></name><name><surname>Crottini</surname><given-names>Angelica</given-names></name></person-group><article-title>﻿A new microendemic gecko from the small forest fragments of south-eastern Madagascar (<tp:taxon-name><tp:taxon-name-part taxon-name-part-type="order">Squamata</tp:taxon-name-part></tp:taxon-name>, <tp:taxon-name><tp:taxon-name-part taxon-name-part-type="family">Gekkonidae</tp:taxon-name-part></tp:taxon-name>, <italic><tp:taxon-name><tp:taxon-name-part taxon-name-part-type="genus" reg="Paragehyra">Paragehyra</tp:taxon-name-part></tp:taxon-name></italic>)</article-title><source>Zookeys</source><day>02</day><month>06</month><year>2025</year><volume>1240</volume><fpage>1</fpage><lpage>38</lpage><pub-id pub-id-type="doi">10.3897/zookeys.1240.151016</pub-id></mixed-citation></tp:treatment-meta><tp:nomenclature><label>﻿</label><tp:taxon-name>
              <object-id xmlns:xlink="http://www.w3.org/1999/xlink" content-type="arpha" xlink:type="simple">7289D03F-015E-5A86-B55E-B513AC249CA1</object-id>
              <tp:taxon-name-part taxon-name-part-type="genus" reg="Paragehyra">Paragehyra</tp:taxon-name-part>
              <tp:taxon-name-part taxon-name-part-type="species" reg="tsaranoro">tsaranoro</tp:taxon-name-part>
              <object-id xmlns:xlink="http://www.w3.org/1999/xlink" content-type="zoobank" xlink:type="simple">https://zoobank.org/A79CE326-4EC1-431D-A3D3-BE728E55540E</object-id>
            </tp:taxon-name><tp:taxon-status xmlns:xlink="http://www.w3.org/1999/xlink" xlink:type="simple">sp. nov.</tp:taxon-status><xref ref-type="fig" rid="F3">Figs 3</xref><xref ref-type="fig" rid="F5">, 5</xref><xref ref-type="fig" rid="F6">, 6</xref><xref ref-type="table" rid="T1">, Tables 1</xref><xref ref-type="table" rid="T4">, 4</xref><xref ref-type="supplementary-material" rid="S2">, Suppl. material 2</xref></tp:nomenclature><tp:treatment-sec sec-type="notes" id="SECID0EATCI"><title>Note.</title><p>The species has been reported as <tp:taxon-name><tp:taxon-name-part taxon-name-part-type="genus" reg="Paragehyra">Paragehyra</tp:taxon-name-part><tp:taxon-name-part taxon-name-part-type="uncertainty-rank">sp. aff.</tp:taxon-name-part><tp:taxon-name-part taxon-name-part-type="species" reg="felicitae">felicitae</tp:taxon-name-part></tp:taxon-name> “Tsaranoro” CCS in <xref ref-type="bibr" rid="B6">Belluardo et al. (2021a)</xref>.</p></tp:treatment-sec><tp:treatment-sec sec-type="type material" id="SECID0EXTCI"><title>Type material.</title><p><bold><italic>Holotype</italic>.</bold> Madagascar • 1 adult ♂; south-eastern Madagascar, Haute Matsiatra Region, Fianarantsoa province, ca 32 km south of the town of Ambalavao, Tsaranoro, Forêt Sacrée; <named-content xmlns:xlink="http://www.w3.org/1999/xlink" content-type="dwc:verbatimCoordinates" xlink:type="simple"><named-content content-type="geo-json" specific-use="{&#34;type&#34;:&#34;Point&#34;,&#34;coordinates&#34;:[46.775989,-22.082681]}" id="NCID0EFUCI" xlink:type="simple">22°04'57.65"S, 46°46'33.56"E</named-content></named-content>; 927 m a.s.l.; 6 Dec. 2018; F. Belluardo, J. Lobón-Rovira, M. Rasoazanany leg.; boulder in semi-deciduous forest close to the forest edge; GenBank: <ext-link xmlns:xlink="http://www.w3.org/1999/xlink" ext-link-type="gen" xlink:href="MZ285407" xlink:type="simple">MZ285407</ext-link>; <named-content xmlns:xlink="http://www.w3.org/1999/xlink" content-type="dwc:institutional_code" xlink:title="Zoologische Staatssammlung, Munich, Germany" xlink:href="http://grbio.org/institution/zoologische-staatssammlung" xlink:type="simple">ZSM</named-content> 11/2023: ACZCV765. Figs <xref ref-type="fig" rid="F3">3A</xref>, <xref ref-type="fig" rid="F5">5</xref>. <bold><italic>Paratypes</italic>.</bold> Madagascar • 1 adult ♀; south-eastern Madagascar, Haute Matsiatra Region, Fianarantsoa province, western slopes of Andringitra National Park, Iantaranomby; <named-content xmlns:xlink="http://www.w3.org/1999/xlink" content-type="dwc:verbatimCoordinates" xlink:type="simple"><named-content content-type="geo-json" specific-use="{&#34;type&#34;:&#34;Point&#34;,&#34;coordinates&#34;:[46.848028,-22.128500]}" id="NCID0EDVCI" xlink:type="simple">22°07'42.60"S, 46°50'52.90"E</named-content></named-content>; 1,610 m a.s.l.; 19 Nov. 2018; F. Belluardo, J. Lobón-Rovira, G. M. Rosa leg.; boulder in open environment with scattered palm trees; GenBank: <ext-link xmlns:xlink="http://www.w3.org/1999/xlink" ext-link-type="gen" xlink:href="MZ285406" xlink:type="simple">MZ285406</ext-link>, <ext-link xmlns:xlink="http://www.w3.org/1999/xlink" ext-link-type="gen" xlink:href="PV389999" xlink:type="simple">PV389999</ext-link>; <named-content xmlns:xlink="http://www.w3.org/1999/xlink" content-type="dwc:institutional_code" xlink:title="Zoologische Staatssammlung, Munich, Germany" xlink:href="http://grbio.org/institution/zoologische-staatssammlung" xlink:type="simple">ZSM</named-content> 10/2023: ACZCV600. Fig. <xref ref-type="fig" rid="F3">3</xref>. Madagascar • 1 juv.; south-eastern Madagascar, Haute Matsiatra Region, Fianarantsoa province, Ambatomainty, Tsiomba; <named-content xmlns:xlink="http://www.w3.org/1999/xlink" content-type="dwc:verbatimCoordinates" xlink:type="simple"><named-content content-type="geo-json" specific-use="{&#34;type&#34;:&#34;Point&#34;,&#34;coordinates&#34;:[46.787800,-22.002881]}" id="NCID0E5VCI" xlink:type="simple">22°00'10.37"S, 46°47'16.08"E</named-content></named-content>; 960 m a.s.l.; 8 Dec. 2018; F. Belluardo, J. Lobón-Rovira, M. Rasoazanany leg.; large boulders in open environment surrounded by scattered trees; GenBank: <ext-link xmlns:xlink="http://www.w3.org/1999/xlink" ext-link-type="gen" xlink:href="MZ285516" xlink:type="simple">MZ285516</ext-link>, <ext-link xmlns:xlink="http://www.w3.org/1999/xlink" ext-link-type="gen" xlink:href="PV383222" xlink:type="simple">PV383222</ext-link>; <named-content xmlns:xlink="http://www.w3.org/1999/xlink" content-type="dwc:institutional_code" xlink:title="Zoologische Staatssammlung, Munich, Germany" xlink:href="http://grbio.org/institution/zoologische-staatssammlung" xlink:type="simple">ZSM</named-content> 12/2023: ACZCV809. Madagascar • 1 adult ♂; same data as preceding; <named-content xmlns:xlink="http://www.w3.org/1999/xlink" content-type="dwc:verbatimCoordinates" xlink:type="simple"><named-content content-type="geo-json" specific-use="{&#34;type&#34;:&#34;Point&#34;,&#34;coordinates&#34;:[46.787839,-22.002611]}" id="NCID0EVWCI" xlink:type="simple">22°00'09.40"S, 46°47'16.22"E</named-content></named-content>; 947 m a.s.l.; same data as preceding; same data as preceding; same data as preceding; GenBank: <ext-link xmlns:xlink="http://www.w3.org/1999/xlink" ext-link-type="gen" xlink:href="MZ285517" xlink:type="simple">MZ285517</ext-link>, <ext-link xmlns:xlink="http://www.w3.org/1999/xlink" ext-link-type="gen" xlink:href="PV383221" xlink:type="simple">PV383221</ext-link>, <ext-link xmlns:xlink="http://www.w3.org/1999/xlink" ext-link-type="gen" xlink:href="PV389997" xlink:type="simple">PV389997</ext-link>; <abbrev xmlns:xlink="http://www.w3.org/1999/xlink" content-type="institution" xlink:title="Mention Zoologie et Biodiversité Animale, Université d’Antananarivo, Antananarivo, Madagascar" id="ABBRID0EJXCI" xlink:type="simple">UADBA</abbrev> uncatalogued: ACZCV810. Madagascar • 1 unsexed adult; south-eastern Madagascar, Haute Matsiatra Region, Fianarantsoa province, Tsaranoro Forêt Sacrée; <named-content xmlns:xlink="http://www.w3.org/1999/xlink" content-type="dwc:verbatimCoordinates" xlink:type="simple"><named-content content-type="geo-json" specific-use="{&#34;type&#34;:&#34;Point&#34;,&#34;coordinates&#34;:[46.776911,-22.081031]}" id="NCID0ERXCI" xlink:type="simple">22°04'51.71"S, 46°46'36.88"E</named-content></named-content>; 909 m a.s.l.; 6 Dec. 2018; F. Belluardo, J. Lobón-Rovira, M. Rasoazanany leg.; large boulders within semi-deciduous forest; GenBank: <ext-link xmlns:xlink="http://www.w3.org/1999/xlink" ext-link-type="gen" xlink:href="MZ285518" xlink:type="simple">MZ285518</ext-link>, <ext-link xmlns:xlink="http://www.w3.org/1999/xlink" ext-link-type="gen" xlink:href="PV383219" xlink:type="simple">PV383219</ext-link>, <ext-link xmlns:xlink="http://www.w3.org/1999/xlink" ext-link-type="gen" xlink:href="PV389998" xlink:type="simple">PV389998</ext-link>; <abbrev xmlns:xlink="http://www.w3.org/1999/xlink" content-type="institution" xlink:title="Mention Zoologie et Biodiversité Animale, Université d’Antananarivo, Antananarivo, Madagascar" id="ABBRID0EFYCI" xlink:type="simple">UADBA</abbrev> uncatalogued: ACZCV771. Madagascar • 1 unsexed adult; same data as preceding; <named-content xmlns:xlink="http://www.w3.org/1999/xlink" content-type="dwc:verbatimCoordinates" xlink:type="simple"><named-content content-type="geo-json" specific-use="{&#34;type&#34;:&#34;Point&#34;,&#34;coordinates&#34;:[46.775150,-22.084731]}" id="NCID0ENYCI" xlink:type="simple">22°05'05.03"S, 46°46'30.54"E</named-content></named-content>; 933 m a.s.l.; same data as preceding; same data as preceding; same data as preceding; GenBank: <ext-link xmlns:xlink="http://www.w3.org/1999/xlink" ext-link-type="gen" xlink:href="MZ285519" xlink:type="simple">MZ285519</ext-link>, <ext-link xmlns:xlink="http://www.w3.org/1999/xlink" ext-link-type="gen" xlink:href="PV383220" xlink:type="simple">PV383220</ext-link>, <ext-link xmlns:xlink="http://www.w3.org/1999/xlink" ext-link-type="gen" xlink:href="PV390005" xlink:type="simple">PV390005</ext-link>; <abbrev xmlns:xlink="http://www.w3.org/1999/xlink" content-type="institution" xlink:title="Mention Zoologie et Biodiversité Animale, Université d’Antananarivo, Antananarivo, Madagascar" id="ABBRID0EBZCI" xlink:type="simple">UADBA</abbrev> uncatalogued: ACZCV770. Madagascar • 1 unsexed adult; same data as preceding; <named-content xmlns:xlink="http://www.w3.org/1999/xlink" content-type="dwc:verbatimCoordinates" xlink:type="simple"><named-content content-type="geo-json" specific-use="{&#34;type&#34;:&#34;Point&#34;,&#34;coordinates&#34;:[46.775089,-22.085439]}" id="NCID0EJZCI" xlink:type="simple">22°05'07.58"S, 46°46'30.32"E</named-content></named-content>; 983 m a.s.l.; same data as preceding; same data as preceding; same data as preceding; GenBank: <ext-link xmlns:xlink="http://www.w3.org/1999/xlink" ext-link-type="gen" xlink:href="MZ285520" xlink:type="simple">MZ285520</ext-link>, <ext-link xmlns:xlink="http://www.w3.org/1999/xlink" ext-link-type="gen" xlink:href="MZ285408" xlink:type="simple">MZ285408</ext-link>; <abbrev xmlns:xlink="http://www.w3.org/1999/xlink" content-type="institution" xlink:title="Mention Zoologie et Biodiversité Animale, Université d’Antananarivo, Antananarivo, Madagascar" id="ABBRID0EYZCI" xlink:type="simple">UADBA</abbrev> uncatalogued: ACZCV779.</p></tp:treatment-sec><tp:treatment-sec sec-type="type locality" id="SECID0E4ZCI"><title>Type locality.</title><p>Tsaranoro Forêt Sacrée (south-eastern Madagascar, Haute Matsiatra Region, Fianarantsoa province, ca 32 km south of the town of Ambalavao), <named-content xmlns:xlink="http://www.w3.org/1999/xlink" content-type="dwc:verbatimCoordinates" xlink:type="simple"><named-content content-type="geo-json" specific-use="{&#34;type&#34;:&#34;Point&#34;,&#34;coordinates&#34;:[46.775989,-22.082681]}" id="NCID0EG1CI" xlink:type="simple">22°04'57.65"S, 46°46'33.56"E</named-content></named-content>, 927 m a.s.l. A semi-deciduous forest fragment of ca 46 ha within Tsaranoro Valley Forest reserve (Figs <xref ref-type="fig" rid="F1">1</xref>, <xref ref-type="fig" rid="F2">2</xref>).</p></tp:treatment-sec><tp:treatment-sec sec-type="diagnosis" id="SECID0ET1CI"><title>Diagnosis.</title><p>The species is assigned to the genus <italic><tp:taxon-name><tp:taxon-name-part taxon-name-part-type="genus" reg="Paragehyra">Paragehyra</tp:taxon-name-part></tp:taxon-name></italic> based on genetic distances at the <abbrev xmlns:xlink="http://www.w3.org/1999/xlink" xlink:title="cytochrome oxidase I gene" id="ABBRID0EA2CI" xlink:type="simple">COI</abbrev> and <abbrev xmlns:xlink="http://www.w3.org/1999/xlink" xlink:title="16S rRNA gene" id="ABBRID0EE2CI" xlink:type="simple">16S</abbrev> markers, the presence of two diagnostic morphological derived characters of the genus relative to the other gekkonids: the asymmetrical relationship of the claw and toe-pad on digit I and the uniscansorial distal pad on digit I separated from enlarged basal scales by a series of smaller scales (<xref ref-type="bibr" rid="B59">Nussbaum and Raxworthy 1994</xref>; <xref ref-type="bibr" rid="B21">Crottini et al. 2015</xref>). The inter-specific diagnosis is detailed in the following lines (Fig. <xref ref-type="fig" rid="F6">6</xref>; Tables <xref ref-type="table" rid="T1">1</xref>, <xref ref-type="table" rid="T4">4</xref>).</p><p><italic><tp:taxon-name><tp:taxon-name-part taxon-name-part-type="genus" reg="Paragehyra">Paragehyra</tp:taxon-name-part><tp:taxon-name-part taxon-name-part-type="species" reg="tsaranoro">tsaranoro</tp:taxon-name-part></tp:taxon-name></italic> sp. nov. has 12 distinct longitudinal rows of enlarged tubercles on the body dorsolateral surface (character <abbrev xmlns:xlink="http://www.w3.org/1999/xlink" xlink:title="body tubercles and number of longitudinal rows of enlarged tubercles on body" id="ABBRID0EJ3CI" xlink:type="simple">BT</abbrev>), enlarged tubercles on the entire dorsal surface of hind limbs and on distal dorsal portions of forelimbs (character <abbrev xmlns:xlink="http://www.w3.org/1999/xlink" xlink:title="tubercles on dorsal surface of limbs" id="ABBRID0EN3CI" xlink:type="simple">TDL</abbrev>), enlarged tubercles organised in transversal rows that encircle tail dorsolateral surface (character <abbrev xmlns:xlink="http://www.w3.org/1999/xlink" xlink:title="tail tubercles" id="ABBRID0ER3CI" xlink:type="simple">TT</abbrev>), 6−8 enlarged infralabial scales gradually decreasing in size in posterior direction (character I), lateral chin scales extending forward along each side, excluded from contact with first line of infralabials and first postmentals, in contact with second line of infralabials (character C), 3−6 ventral scales on the distal (tibial) segments of hind limbs enlarged into plates especially in the most distal part (character <abbrev xmlns:xlink="http://www.w3.org/1999/xlink" xlink:title="ventral scales on distal" id="ABBRID0EV3CI" xlink:type="simple">VET</abbrev>), five or six large scales on preaxial ventral portion of pes between end of tibia and base of digit I (character <abbrev xmlns:xlink="http://www.w3.org/1999/xlink" xlink:title="scales on preaxial-ventral portion of pes between end of tibia and base of digit I" id="ABBRID0EZ3CI" xlink:type="simple">SPP</abbrev>), two or three small subdigital scales between enlarged basal scales and terminal distal pad on digit I of manus and pes (character <abbrev xmlns:xlink="http://www.w3.org/1999/xlink" xlink:title="subdigital scales between enlarged basal scales and distal pad on digit I of manus and pes" id="ABBRID0E43CI" xlink:type="simple">SS</abbrev>), 4−6 subdigital scales on claw-bearing segment of digits II−V of manus and pes with the distalmost scale markedly larger than the others (character <abbrev xmlns:xlink="http://www.w3.org/1999/xlink" xlink:title="subdigital scales on claw-bearing segment of digits II−V of manus and pes" id="ABBRID0EB4CI" xlink:type="simple">SSC</abbrev>), smooth dorsal scales on body surface smaller than ventral scales (character <abbrev xmlns:xlink="http://www.w3.org/1999/xlink" xlink:title="dorsal scales on body surface" id="ABBRID0EF4CI" xlink:type="simple">DO</abbrev>), smooth unpigmented or poorly pigmented ventral scales on body surface (character <abbrev xmlns:xlink="http://www.w3.org/1999/xlink" xlink:title="ventral scales on body surface" id="ABBRID0EJ4CI" xlink:type="simple">VE</abbrev>), smooth and pigmented subcaudal scales (character <abbrev xmlns:xlink="http://www.w3.org/1999/xlink" xlink:title="subcaudal scales" id="ABBRID0EN4CI" xlink:type="simple">SC</abbrev>), triangle-shaped mental scale (character <abbrev xmlns:xlink="http://www.w3.org/1999/xlink" xlink:title="mental scale" id="ABBRID0ER4CI" xlink:type="simple">ME</abbrev>), large first postmental scales in contact for more than the 50% of their length (character <abbrev xmlns:xlink="http://www.w3.org/1999/xlink" xlink:title="dimension of first postmental scales" id="ABBRID0EV4CI" xlink:type="simple">1PM</abbrev>).</p><p>Among species of the genus <italic><tp:taxon-name><tp:taxon-name-part taxon-name-part-type="genus" reg="Paragehyra">Paragehyra</tp:taxon-name-part></tp:taxon-name></italic>, <italic><tp:taxon-name><tp:taxon-name-part taxon-name-part-type="genus" reg="Paragehyra">P.</tp:taxon-name-part><tp:taxon-name-part taxon-name-part-type="species" reg="felicitae">felicitae</tp:taxon-name-part></tp:taxon-name></italic> is the most similar to <italic><tp:taxon-name><tp:taxon-name-part taxon-name-part-type="genus" reg="Paragehyra">P.</tp:taxon-name-part><tp:taxon-name-part taxon-name-part-type="species" reg="tsaranoro">tsaranoro</tp:taxon-name-part></tp:taxon-name></italic> sp. nov., from which it differs in the following four morphological characters: <abbrev xmlns:xlink="http://www.w3.org/1999/xlink" xlink:title="tubercles on dorsal surface of limbs" id="ABBRID0EY5CI" xlink:type="simple">TDL</abbrev>, enlarged tubercles present on the entire dorsal surface of hind limbs and only on distal dorsal segments of forelimbs (vs enlarged tubercles present on the entire dorsal surface of both hind limbs and forelimbs); C, lateral chin scales extend forward along each side, excluded from contact with first line of infralabials and first postmentals, in contact with second line of infralabials (vs lateral chin scales extend forward along each side, excluded from contact with first line of infralabials and first postmentals, in contact with second line of infralabials or lateral chin scales extend forward along each side, excluded from contact with first infralabials, in contact with first postmentals and second infralabials); <abbrev xmlns:xlink="http://www.w3.org/1999/xlink" xlink:title="scales on preaxial-ventral portion of pes between end of tibia and base of digit I" id="ABBRID0E35CI" xlink:type="simple">SPP</abbrev>, five or six large scales on preaxial ventral portion of pes between end of tibia and base of digit I (vs generally 6−9 large scales on preaxial-ventral portion of pes between end of tibia and base of digit I); <abbrev xmlns:xlink="http://www.w3.org/1999/xlink" xlink:title="subdigital scales on claw-bearing segment of digits II−V of manus and pes" id="ABBRID0EA6CI" xlink:type="simple">SSC</abbrev>, 4−6 subdigital scales on claw-bearing segment of digits II−V of manus and pes with the distalmost scale markedly larger than the others (vs 4−6 large and subequal subdigital scales on claw-bearing segment of digits II−V of manus and pes).</p><p><italic><tp:taxon-name><tp:taxon-name-part taxon-name-part-type="genus" reg="Paragehyra">Paragehyra</tp:taxon-name-part><tp:taxon-name-part taxon-name-part-type="species" reg="tsaranoro">tsaranoro</tp:taxon-name-part></tp:taxon-name></italic> sp. nov. differs from <italic><tp:taxon-name><tp:taxon-name-part taxon-name-part-type="genus" reg="Paragehyra">P.</tp:taxon-name-part><tp:taxon-name-part taxon-name-part-type="species" reg="petiti">petiti</tp:taxon-name-part></tp:taxon-name></italic> in the following five characters: <abbrev xmlns:xlink="http://www.w3.org/1999/xlink" xlink:title="body tubercles and number of longitudinal rows of enlarged tubercles on body" id="ABBRID0E36CI" xlink:type="simple">BT</abbrev>, 12 (vs 10) distinct longitudinal rows of enlarged tubercles on dorsolateral body surface; I, 6−8 enlarged infralabials that diminish gradually in size posteriorly (vs first 4−6 infralabials much larger than remainders); <abbrev xmlns:xlink="http://www.w3.org/1999/xlink" xlink:title="subdigital scales on claw-bearing segment of digits II−V of manus and pes" id="ABBRID0EAADI" xlink:type="simple">SSC</abbrev>, enlarged tubercles present on the entire dorsal surface of hind limbs and only on distal dorsal segments of forelimbs (vs 4−6 large and subequal subdigital scales on claw-bearing segment of digits II−V of manus and pes); <abbrev xmlns:xlink="http://www.w3.org/1999/xlink" xlink:title="subcaudal scales" id="ABBRID0EEADI" xlink:type="simple">SC</abbrev>, smooth and pigmented subcaudal scales (vs smooth and unpigmented subcaudal scales); <abbrev xmlns:xlink="http://www.w3.org/1999/xlink" xlink:title="mental scale" id="ABBRID0EIADI" xlink:type="simple">ME</abbrev>, triangle-shaped mental scale (vs bell-shaped mental scale).</p><p><italic><tp:taxon-name><tp:taxon-name-part taxon-name-part-type="genus" reg="Paragehyra">Paragehyra</tp:taxon-name-part><tp:taxon-name-part taxon-name-part-type="species" reg="tsaranoro">tsaranoro</tp:taxon-name-part></tp:taxon-name></italic> sp. nov. differs from <italic><tp:taxon-name><tp:taxon-name-part taxon-name-part-type="genus" reg="Paragehyra">P.</tp:taxon-name-part><tp:taxon-name-part taxon-name-part-type="species" reg="austini">austini</tp:taxon-name-part></tp:taxon-name></italic> for the following eight characters: <abbrev xmlns:xlink="http://www.w3.org/1999/xlink" xlink:title="body tubercles and number of longitudinal rows of enlarged tubercles on body" id="ABBRID0EEBDI" xlink:type="simple">BT</abbrev>, 12 distinct longitudinal rows of enlarged tubercles on dorsolateral body surface (vs absence of any tubercle on dorsolateral body surface); <abbrev xmlns:xlink="http://www.w3.org/1999/xlink" xlink:title="tubercles on dorsal surface of limbs" id="ABBRID0EIBDI" xlink:type="simple">TDL</abbrev>, enlarged tubercles present on the entire dorsal surface of hind limbs and only on distal dorsal segments of forelimbs (vs absence of enlarged tubercles on limbs dorsal surface); <abbrev xmlns:xlink="http://www.w3.org/1999/xlink" xlink:title="tail tubercles" id="ABBRID0EMBDI" xlink:type="simple">TT</abbrev>, transverse rows of enlarged tubercles that encircle tail dorsolateral surface (vs absence of tubercles on tail dorsolateral surface); <abbrev xmlns:xlink="http://www.w3.org/1999/xlink" xlink:title="ventral scales on distal" id="ABBRID0EQBDI" xlink:type="simple">VET</abbrev>, 3−6 ventral scales on the distal (tibial) segments of hind limbs enlarged into plates especially in the most distal part (vs ventral scales on distal (tibial) segment of hind limb slightly larger compared with scales on the proximal segments of hind limbs); <abbrev xmlns:xlink="http://www.w3.org/1999/xlink" xlink:title="scales on preaxial-ventral portion of pes between end of tibia and base of digit I" id="ABBRID0EUBDI" xlink:type="simple">SPP</abbrev>, five or six large scales on preaxial ventral portion of pes between end of tibia and base of digit I (vs generally 7 small scales on preaxial-ventral portion of pes between end of tibia and base of digit I); <abbrev xmlns:xlink="http://www.w3.org/1999/xlink" xlink:title="subdigital scales between enlarged basal scales and distal pad on digit I of manus and pes" id="ABBRID0EYBDI" xlink:type="simple">SS</abbrev>, two or three small subdigital scales between enlarged basal scales and terminal distal pad on digit I of manus and pes (vs 3 or 4 small subdigital scales between enlarged basal scales and terminal distal pad on digit I of manus and pes); <abbrev xmlns:xlink="http://www.w3.org/1999/xlink" xlink:title="dorsal scales on body surface" id="ABBRID0E3BDI" xlink:type="simple">DO</abbrev>, smooth dorsal scales on body surface smaller than ventral scales (vs smooth dorsal scales on body surface equal in size than ventrals); <abbrev xmlns:xlink="http://www.w3.org/1999/xlink" xlink:title="ventral scales on body surface" id="ABBRID0EACDI" xlink:type="simple">VE</abbrev>, smooth unpigmented or poorly pigmented ventral scales on body surface (vs smooth pigmented ventral scales on body surface).</p><p><italic><tp:taxon-name><tp:taxon-name-part taxon-name-part-type="genus" reg="Paragehyra">Paragehyra</tp:taxon-name-part><tp:taxon-name-part taxon-name-part-type="species" reg="tsaranoro">tsaranoro</tp:taxon-name-part></tp:taxon-name></italic> sp. nov. differs from <italic><tp:taxon-name><tp:taxon-name-part taxon-name-part-type="genus" reg="Paragehyra">P.</tp:taxon-name-part><tp:taxon-name-part taxon-name-part-type="species" reg="gabriellae">gabriellae</tp:taxon-name-part></tp:taxon-name></italic> in the following 11 characters: <abbrev xmlns:xlink="http://www.w3.org/1999/xlink" xlink:title="body tubercles and number of longitudinal rows of enlarged tubercles on body" id="ABBRID0E3CDI" xlink:type="simple">BT</abbrev>, 12 distinct longitudinal rows of enlarged tubercles on dorsolateral body surface (vs presence of small tubercles not arranged in distinct rows); <abbrev xmlns:xlink="http://www.w3.org/1999/xlink" xlink:title="tubercles on dorsal surface of limbs" id="ABBRID0EADDI" xlink:type="simple">TDL</abbrev>, enlarged tubercles present on the entire dorsal surface of hind limbs and only on distal dorsal segments of forelimbs (vs absence of enlarged tubercles on limbs dorsal surface); <abbrev xmlns:xlink="http://www.w3.org/1999/xlink" xlink:title="tail tubercles" id="ABBRID0EEDDI" xlink:type="simple">TT</abbrev>, transverse rows of enlarged tubercles that encircle tail dorsolateral surface (vs presence of enlarged tubercles on tail not organised in transverse rows); C, lateral chin scales extend forward along each side, excluded from contact with first line of infralabials and first postmentals, in contact with second line of infralabials (vs lateral chin scales extend forward along each side in contact with first and second infralabials and with first postmentals or lateral chin scales excluded from contact with first infralabials, in contact with first postmentals and second infralabials); <abbrev xmlns:xlink="http://www.w3.org/1999/xlink" xlink:title="ventral scales on distal" id="ABBRID0EIDDI" xlink:type="simple">VET</abbrev>, 3−6 ventral scales on the distal (tibial) segments of hind limbs enlarged into plates especially in the most distal part (vs ventral scales on distal (tibial) segment of hind limb of normal size compared with scales on the proximal segments of hind limbs); <abbrev xmlns:xlink="http://www.w3.org/1999/xlink" xlink:title="scales on preaxial-ventral portion of pes between end of tibia and base of digit I" id="ABBRID0EMDDI" xlink:type="simple">SPP</abbrev>, five or six large scales on preaxial ventral portion of pes between end of tibia and base of digit I (vs 7−9 small scales along preaxial-ventral border of pes between end of tibia and base of digit I); <abbrev xmlns:xlink="http://www.w3.org/1999/xlink" xlink:title="subdigital scales between enlarged basal scales and distal pad on digit I of manus and pes" id="ABBRID0EQDDI" xlink:type="simple">SS</abbrev>, two or three small subdigital scales between enlarged basal scales and terminal distal pad on digit I of manus and pes (vs 7−10 small subdigital scales between enlarged basal scales and terminal distal pad on digit I of manus and pes); <abbrev xmlns:xlink="http://www.w3.org/1999/xlink" xlink:title="subdigital scales on claw-bearing segment of digits II−V of manus and pes" id="ABBRID0EUDDI" xlink:type="simple">SSC</abbrev>, 4−6 subdigital scales on claw-bearing segment of digits II−V of manus and pes with the distalmost scale markedly larger than the others (vs numerous small scales increasing gradually in size distally); <abbrev xmlns:xlink="http://www.w3.org/1999/xlink" xlink:title="dorsal scales on body surface" id="ABBRID0EYDDI" xlink:type="simple">DO</abbrev>, smooth dorsal scales on body surface smaller than ventral scales (vs smooth dorsal scales on body surface equal in size than ventrals); <abbrev xmlns:xlink="http://www.w3.org/1999/xlink" xlink:title="ventral scales on body surface" id="ABBRID0E3DDI" xlink:type="simple">VE</abbrev>, smooth unpigmented or poorly pigmented ventral scales on body surface (vs smooth pigmented ventral scales on body surface); <abbrev xmlns:xlink="http://www.w3.org/1999/xlink" xlink:title="dimension of first postmental scales" id="ABBRID0EAEDI" xlink:type="simple">1PM</abbrev>, large first postmental scales in contact for more than the 50% of their length (vs large first postmental scales in contact for 50% or less of their length).</p></tp:treatment-sec><tp:treatment-sec sec-type="description" id="SECID0EEEDI"><title>Description of the holotype.</title><p>Figs <xref ref-type="fig" rid="F3">3A</xref>, <xref ref-type="fig" rid="F5">5</xref>, <xref ref-type="fig" rid="F6">6</xref>; Table <xref ref-type="table" rid="T1">1</xref>; Suppl. material <xref ref-type="supplementary-material" rid="S2">2</xref>. The holotype is an adult male in well-preserved condition with intact and original tail. Hemipenes are not everted. Digit III of the right pes was clipped and stored in 96% ethanol as tissue sample for molecular analyses.</p><p>The specimen has flattened body and head. Head width is slightly lower than body width (11.95 mm vs 13.65 mm). The head snout is rounded, with <abbrev xmlns:xlink="http://www.w3.org/1999/xlink" xlink:title="head length" id="ABBRID0EAFDI" xlink:type="simple">HL</abbrev> and <abbrev xmlns:xlink="http://www.w3.org/1999/xlink" xlink:title="head width" id="ABBRID0EEFDI" xlink:type="simple">HW</abbrev> that are 0.32 and 0.21× <abbrev xmlns:xlink="http://www.w3.org/1999/xlink" xlink:title="snout-vent length" id="ABBRID0EIFDI" xlink:type="simple">SVL</abbrev>, respectively. Head is 1.52 longer than wider (<abbrev xmlns:xlink="http://www.w3.org/1999/xlink" xlink:title="head length" id="ABBRID0EMFDI" xlink:type="simple">HL</abbrev>/<abbrev xmlns:xlink="http://www.w3.org/1999/xlink" xlink:title="head width" id="ABBRID0EQFDI" xlink:type="simple">HW</abbrev>), 3.3× longer than deeper (<abbrev xmlns:xlink="http://www.w3.org/1999/xlink" xlink:title="head length" id="ABBRID0EUFDI" xlink:type="simple">HL</abbrev>/<abbrev xmlns:xlink="http://www.w3.org/1999/xlink" xlink:title="head depth" id="ABBRID0EYFDI" xlink:type="simple">HD</abbrev>), and 2.17 larger than deeper (<abbrev xmlns:xlink="http://www.w3.org/1999/xlink" xlink:title="head width" id="ABBRID0E3FDI" xlink:type="simple">HW</abbrev>/<abbrev xmlns:xlink="http://www.w3.org/1999/xlink" xlink:title="head depth" id="ABBRID0EAGDI" xlink:type="simple">HD</abbrev>). Eye with vertical pupil and <abbrev xmlns:xlink="http://www.w3.org/1999/xlink" xlink:title="eye diameter" id="ABBRID0EEGDI" xlink:type="simple">ED</abbrev> that is 0.29× relative to <abbrev xmlns:xlink="http://www.w3.org/1999/xlink" xlink:title="snout length" id="ABBRID0EIGDI" xlink:type="simple">SnL</abbrev> and 0.66× the <abbrev xmlns:xlink="http://www.w3.org/1999/xlink" xlink:title="interorbital distance" id="ABBRID0EMGDI" xlink:type="simple">IOD</abbrev>. Ear openings are elliptical in vertical direction with a diameter on the horizontal axis (<abbrev xmlns:xlink="http://www.w3.org/1999/xlink" xlink:title="ear opening" id="ABBRID0EQGDI" xlink:type="simple">EO</abbrev>) that is 0.33× the <abbrev xmlns:xlink="http://www.w3.org/1999/xlink" xlink:title="eye diameter" id="ABBRID0EUGDI" xlink:type="simple">ED</abbrev> and 5.05 mm distant from the eye (<abbrev xmlns:xlink="http://www.w3.org/1999/xlink" xlink:title="eye-tympanum distance" id="ABBRID0EYGDI" xlink:type="simple">ETD</abbrev>). Forelimb and hind limb lengths are 0.32 and 0.48× <abbrev xmlns:xlink="http://www.w3.org/1999/xlink" xlink:title="snout-vent length" id="ABBRID0E3GDI" xlink:type="simple">SVL</abbrev>, respectively. Forelimbs and hind limbs lengths are 0.72 and 1.08× the <abbrev xmlns:xlink="http://www.w3.org/1999/xlink" xlink:title="axilla-groin distance" id="ABBRID0EAHDI" xlink:type="simple">AGD</abbrev>, respectively. Forelimb when extended forward reaches nostril, when extended posteriorly reaches three quarters of distance to groin, hind limb reaches anterior axilla. Tail length is 1.24× <abbrev xmlns:xlink="http://www.w3.org/1999/xlink" xlink:title="snout-vent length" id="ABBRID0EEHDI" xlink:type="simple">SVL</abbrev>. The tail is subcylindrical and dorsoventrally flattened at its base with a pointed and narrow tip.</p><p>A concave groove is present between nasal scales, which are not in direct contact, separated by one <abbrev xmlns:xlink="http://www.w3.org/1999/xlink" xlink:title="internasal scales" id="ABBRID0EKHDI" xlink:type="simple">IN</abbrev>. Nostrils in contact with rostral, nasals, and four postnasals, not in contact with first supralabials. Quadrangular rostral scale less wide than mental scale with an incomplete, dorsal vertical groove extending downward approximately one-half the distance from dorsal edge to lip. Nine enlarged supralabial scales (mostly rectangular) are present on both right and left sides (<abbrev xmlns:xlink="http://www.w3.org/1999/xlink" xlink:title="number of enlarged supralabial scales" id="ABBRID0EOHDI" xlink:type="simple">SL</abbrev>), and eight and seven infralabial scales (I) are on the right and left sides, respectively. Infralabials gradually decrease in size posteriorly. The first six supralabials are squared and have equal size, while the last three scales are much smaller and elongated in posterior direction. Triangle-shaped <abbrev xmlns:xlink="http://www.w3.org/1999/xlink" xlink:title="mental scale" id="ABBRID0ESHDI" xlink:type="simple">ME</abbrev> laterally in contact with the first line of infralabials. Posterior to the mental scale are two large <abbrev xmlns:xlink="http://www.w3.org/1999/xlink" xlink:title="dimension of first postmental scales" id="ABBRID0EWHDI" xlink:type="simple">1PM</abbrev> with irregular pentagonal shapes and in reciprocal contact for more than 50% of their length. The first postmentals are bordered posteriorly by a line of six smaller polygonal scales (<abbrev xmlns:xlink="http://www.w3.org/1999/xlink" xlink:title="number of second postmental scales" id="ABBRID0E1HDI" xlink:type="simple">2PM</abbrev>, which are clearly distinguishable from the much smaller and mostly granular chin scales that are posterior to these) and in contact with the first line of I. Scalation of the contact between chin scales with postmentals and infralabials (C) is variable between left and right sides. On the left side, chin scales extending laterally are excluded from contact with the first line of infralabials and first postmentals and are in contact with the second line of elongated infralabials (defined as a distinguishable line of scales that are larger than chin scales and parallel to the first infralabials). On the right side, chin scales extending laterally are in contact with a third line of elongated infralabials but excluded from contact with the first and second lines of infralabials and first postmentals. Throat scales small, circular, and largely juxtaposed. Scales just below posterior infralabials enlarged. Throat covered by small granular scales.</p><p>Scales on the dorsal body surface are mostly small granular with smooth surface, smaller than ventral scales (approximately half dimension on the horizontal axis). Dorsal enlarged body tubercles (~ three times bigger than scales) with rounded or subconical shape that are arranged into 12 distinct parallel longitudinal rows (<abbrev xmlns:xlink="http://www.w3.org/1999/xlink" xlink:title="body tubercles and number of longitudinal rows of enlarged tubercles on body" id="ABBRID0EAIDI" xlink:type="simple">BT</abbrev>), equally divided between the two body sides. Dorsal scales on limbs are mostly small with granular shape and smooth surface. Body tubercles extend on the entire surface of hind limbs and only on the distal portions of forelimbs (<abbrev xmlns:xlink="http://www.w3.org/1999/xlink" xlink:title="tubercles on dorsal surface of limbs" id="ABBRID0EEIDI" xlink:type="simple">TDL</abbrev>). Hind limbs tubercles are larger than tubercles on forelimbs and larger than the dorsal tubercles organized in the 12 parallel longitudinal rows. A few scattered tubercles are also found on the posterior-lateral portion of the head and the neck. Dorsal scales on the tail are small and granular with smooth surface and of the same size as the dorsal scales on body. Eight dark whorls with one or two transverse rows (ring) of enlarged tubercles of each of the first five dark whorl are alternated until the tail tip with seven paler whorls with two transverse rows (rings) of enlarged tubercles, one at the anterior and one at the posterior border of each of the first four pale whorl. Enlarged tubercles on tail are larger than the dorsal tubercles organised in the 12 parallel longitudinal and the enlarged tubercles present of limbs. Whorl 1 and 2 have 12 enlarged tubercles, whorls 3 and 4 have six enlarged tubercles, whorls 5 and 6 have four enlarged tubercles, whorl 7 has three enlarged tubercles, whorl 8 has two enlarged tubercles, whorl 9 has a single enlarged tubercle. The two distalmost pale whorls are lighter than the previous ones. Dark whorls size increases in posterior direction. Pale whorl size increases in posterior direction until the fourth pale whorl, with the remaining three pale whorls gradually decreasing towards the tail tip. Transverse rows of enlarged tubercles with rounded or subconical shape encircle the tail dorsolateral surface (<abbrev xmlns:xlink="http://www.w3.org/1999/xlink" xlink:title="tail tubercles" id="ABBRID0EIIDI" xlink:type="simple">TT</abbrev>). Tubercle size gradually decreasing in posterior direction.</p><p>Scales on the body ventral surface are mostly regular rhombus-shaped and juxtaposed with smooth surface (<abbrev xmlns:xlink="http://www.w3.org/1999/xlink" xlink:title="ventral scales on body surface" id="ABBRID0EOIDI" xlink:type="simple">VE</abbrev>). They are unpigmented or poorly pigmented (pigments are visible only under stereo microscope). Slightly imbricate, cycloid scales begin behind throat and cover chest and belly. Ventral surface of forelimbs covered with granular scales on proximal segment and imbricate cycloid scales on distal segment. Hind limbs have mostly large polygonal and slightly imbricate scales with smooth surface and unpigmented to the naked eye, as described above for the ventral body surface. Some pale scale pigmentation is only visible on belly. Ventral surface of pelvis and thigh (proximal portion of hind limbs) covered with imbricate cycloid scales. Scales on the hind limbs distal (tibial) portion are larger than on the proximal portion. They gradually increase in size towards pes, and the three distalmost form large plates (<abbrev xmlns:xlink="http://www.w3.org/1999/xlink" xlink:title="ventral scales on distal" id="ABBRID0ESIDI" xlink:type="simple">VET</abbrev>) as large as half the limb width. Subcaudal scales are enlarged transversely, smooth, and pigmented, especially in their anterior and posterior borders (<abbrev xmlns:xlink="http://www.w3.org/1999/xlink" xlink:title="subcaudal scales" id="ABBRID0EWIDI" xlink:type="simple">SC</abbrev>). In the distalmost part of the tail, they tend to be pigmented also in their central portions and follow the alternated dark and pale colour pattern of the dorsal whorls described above. In the proximal portion of the tail, there are three central longitudinal rows of large imbricate and mostly cycloid scales and, starting from the section corresponding to the second dark dorsal whorl and in posterior direction, they form a unique longitudinal row of imbricate undivided plates almost as large as the tail width. These central longitudinal rows are laterally bordered on both sides by 1 to 3 longitudinal rows of smaller imbricate cycloid scales. Scales immediately adjacent to cloacal opening much smaller than surrounding scales. Precloacal or femoral pores are absent.</p><p>Preaxial border of palm and digit I of manus covered with large scales. The pes palm is covered with mostly granular scales in their central part and relatively large cycloid imbricate scales on the lateral portions. In particular, on the pes preaxial ventral portion between the end of the tibia and the base of digit I there is a longitudinal row of five (right) and six (left) large imbricate cycloid scales with smooth surface on pes (<abbrev xmlns:xlink="http://www.w3.org/1999/xlink" xlink:title="scales on preaxial-ventral portion of pes between end of tibia and base of digit I" id="ABBRID0E3IDI" xlink:type="simple">SPP</abbrev>). Subdigital scalation of digit I of manus and pes organised into a basal longitudinal row of relatively large imbricate scales on the proximal portion, followed by two intermediate parallel rows of smaller juxtaposed scales (composed of three scales on left manus and pes; <abbrev xmlns:xlink="http://www.w3.org/1999/xlink" xlink:title="subdigital scales between enlarged basal scales and distal pad on digit I of manus and pes" id="ABBRID0EAJDI" xlink:type="simple">SS</abbrev>), and a distal enlarged rectangular pad with an extremely small claw (only visible with a stereo microscope) on top of it. Mostly imbricate cycloid scales on basal portions of digits II−V of manus and pes followed by rows of undivided and transversely enlarged pads covering the distal two-thirds of digits. Lamellae cover the most distal pads of digits II−V with the following numbers on the left side: 6, 7, 7, 7 pads (manus), 8, 8, 7, 7 pads (pes) (<abbrev xmlns:xlink="http://www.w3.org/1999/xlink" xlink:title="number of transversely enlarged subdigital lamellae on claw-bearing segment digits II−V of manus and pes" id="ABBRID0EEJDI" xlink:type="simple">SLMP</abbrev>). Claw-bearing segments on top of the subdigital lamellae composed of relatively large imbricate rectangular scales organised into longitudinal rows with some degree of overlap between them. In the central row, the distalmost scale is markedly larger than the others and composed of the following scale numbers on left digits II−V: 5,5,5,5 (manus) and 5,6,5,5 (pes) (<abbrev xmlns:xlink="http://www.w3.org/1999/xlink" xlink:title="subdigital scales on claw-bearing segment of digits II−V of manus and pes" id="ABBRID0EIJDI" xlink:type="simple">SSC</abbrev>). Comparative finger and toe length in manus is 1&lt;2&lt;5&lt;3&lt;4, in pes 1&lt;2&lt;3&lt;4&lt;5.</p></tp:treatment-sec><tp:treatment-sec sec-type="Colouration" id="SECID0EMJDI"><title>Colouration.</title><p>Colouration after six years in ethanol is slightly paler but with an identical pattern to that at the time of collection (Figs <xref ref-type="fig" rid="F3">3A</xref>, <xref ref-type="fig" rid="F5">5</xref>, <xref ref-type="fig" rid="F6">6</xref>). Dorsolateral surface of the head, body, limbs, and tail with a pale grey ground colour and dark brownish transversal bands and blotches. Head with large posterior blotches and scattered dark brownish dots and linear marks until the mouth tip. A dark brownish line connects ear openings to the eyes posteriorly and reaches half of the distance between the eye anterior parts and nostrils, on both sides. Brownish longitudinal vertebrate line on the dorsal body surface. Five transversal dorsolateral dark brownish blotches on the dorsal body surface with a paler greyish spot in their centre. Hind limbs with transverse bands that are more defined in their distal (tibial) rather than proximal portions, where they can be more similar to blotches. Forelimbs with less defined transverse bands with interspersed brownish blotches. Dorsal surface of digits with two pale grey and two dark brownish bands alternated from the base until the tip; in life colouration, the second pale band towards the distal portion is white. In the preserved specimen the tail has alternated dorsolateral pale grey and dark brownish transverse bands. The ventral surface of the head, body, limbs, and tail is uniformly pale brownish tending to whitish, for the presence of a sparse dotted dark pigmentation visible only under stereo microscope (character <abbrev xmlns:xlink="http://www.w3.org/1999/xlink" xlink:title="ventral scales on body surface" id="ABBRID0E5JDI" xlink:type="simple">VE</abbrev>; Fig. <xref ref-type="fig" rid="F6">6</xref>). Ventral (subdigital) surface of digits is slightly darker than ground colour, and lamellae are white. Subcaudal scales borders are slightly darker than the ground colour. The distal part of the tail (ca one-third of the entire length) has alternated dark brownish and ground colour bands, and the tip is black. Supralabials and infralabials with alternated whitish and dark brownish vertical bands, with more intense dark colouration on supralabials (Fig. <xref ref-type="fig" rid="F6">6</xref>).</p></tp:treatment-sec><tp:treatment-sec sec-type="variation" id="SECID0EKKDI"><title>Variation.</title><p>Variation in morphological characters of <named-content xmlns:xlink="http://www.w3.org/1999/xlink" content-type="dwc:institutional_code" xlink:title="Zoologische Staatssammlung, Munich, Germany" xlink:href="http://grbio.org/institution/zoologische-staatssammlung" xlink:type="simple">ZSM</named-content> paratypes is reported in Table <xref ref-type="table" rid="T1">1</xref> and Suppl. material <xref ref-type="supplementary-material" rid="S2">2</xref> (see also Fig. <xref ref-type="fig" rid="F3">3</xref>). After six years in ethanol, colouration of the paratypes <named-content xmlns:xlink="http://www.w3.org/1999/xlink" content-type="dwc:institutional_code" xlink:title="Zoologische Staatssammlung, Munich, Germany" xlink:href="http://grbio.org/institution/zoologische-staatssammlung" xlink:type="simple">ZSM</named-content> 10/2023 (ACZCV600) and <named-content xmlns:xlink="http://www.w3.org/1999/xlink" content-type="dwc:institutional_code" xlink:title="Zoologische Staatssammlung, Munich, Germany" xlink:href="http://grbio.org/institution/zoologische-staatssammlung" xlink:type="simple">ZSM</named-content> 12/2023 (ACZCV809) is slightly paler to that in life and overall similar to the holotype. Paratype <named-content xmlns:xlink="http://www.w3.org/1999/xlink" content-type="dwc:institutional_code" xlink:title="Zoologische Staatssammlung, Munich, Germany" xlink:href="http://grbio.org/institution/zoologische-staatssammlung" xlink:type="simple">ZSM</named-content> 10/2023 (ACZCV600) differs from the holotype in the following characters: nasal scales are in contact, 11 enlarged left supralabials (<abbrev xmlns:xlink="http://www.w3.org/1999/xlink" xlink:title="number of enlarged supralabial scales" id="ABBRID0EQLDI" xlink:type="simple">SL</abbrev>), six left I, eight <abbrev xmlns:xlink="http://www.w3.org/1999/xlink" xlink:title="number of second postmental scales" id="ABBRID0EULDI" xlink:type="simple">2PM</abbrev>, scalation of chin scales identical between right and left sides with lateral chin scales extending forward excluded from contact with first line of infralabials and first postmentals but in contact with second line of infralabials (C), six plates on ventral side of distal (tibial) segments of hind limbs (<abbrev xmlns:xlink="http://www.w3.org/1999/xlink" xlink:title="ventral scales on distal" id="ABBRID0EYLDI" xlink:type="simple">VET</abbrev>), and two scales compose the intermediate longitudinal rows between enlarged basal scales and distal pad of digit I of pes (<abbrev xmlns:xlink="http://www.w3.org/1999/xlink" xlink:title="subdigital scales between enlarged basal scales and distal pad on digit I of manus and pes" id="ABBRID0E3LDI" xlink:type="simple">SS</abbrev>). Refer to Table <xref ref-type="table" rid="T1">1</xref> and Suppl. material <xref ref-type="supplementary-material" rid="S2">2</xref> for the variation in morphological measurements and in <abbrev xmlns:xlink="http://www.w3.org/1999/xlink" xlink:title="subdigital scales on claw-bearing segment of digits II−V of manus and pes" id="ABBRID0EIMDI" xlink:type="simple">SSC</abbrev> and <abbrev xmlns:xlink="http://www.w3.org/1999/xlink" xlink:title="number of transversely enlarged subdigital lamellae on claw-bearing segment digits II−V of manus and pes" id="ABBRID0EMMDI" xlink:type="simple">SLMP</abbrev> . The head dorsal surface is slightly darker than in the holotype, with a characteristic pale W-shaped blotch posterior to the eyes and two central pale spots anterior to the eyes. The specimen does not have the tail, and the third digit of the right pes was clipped as tissue sample. Paratype <named-content xmlns:xlink="http://www.w3.org/1999/xlink" content-type="dwc:institutional_code" xlink:title="Zoologische Staatssammlung, Munich, Germany" xlink:href="http://grbio.org/institution/zoologische-staatssammlung" xlink:type="simple">ZSM</named-content> 12/2023 (ACZCV809), an unsexed juvenile, differs from the holotype in the following characters: nasal scales are in contact (<abbrev xmlns:xlink="http://www.w3.org/1999/xlink" xlink:title="internasal scales" id="ABBRID0EVMDI" xlink:type="simple">IN</abbrev>), 10 enlarged left <abbrev xmlns:xlink="http://www.w3.org/1999/xlink" xlink:title="number of enlarged supralabial scales" id="ABBRID0EZMDI" xlink:type="simple">SL</abbrev>, eight right I, modified bell-shaped <abbrev xmlns:xlink="http://www.w3.org/1999/xlink" xlink:title="mental scale" id="ABBRID0E4MDI" xlink:type="simple">ME</abbrev>, eight second <abbrev xmlns:xlink="http://www.w3.org/1999/xlink" xlink:title="number of second postmental scales" id="ABBRID0EBNDI" xlink:type="simple">2PM</abbrev>, scalation of chin scales identical between right and left sides with lateral chin scales extending forward excluded from contact with first line of infralabials and first postmentals but in contact with second line of infralabials (C), four plates on ventral side of distal (tibial) segments of hind limbs (<abbrev xmlns:xlink="http://www.w3.org/1999/xlink" xlink:title="ventral scales on distal" id="ABBRID0EFNDI" xlink:type="simple">VET</abbrev>), six scales on preaxial-ventral portion of right pes between end of tibia and base of digit I (<abbrev xmlns:xlink="http://www.w3.org/1999/xlink" xlink:title="scales on preaxial-ventral portion of pes between end of tibia and base of digit I" id="ABBRID0EJNDI" xlink:type="simple">SPP</abbrev>), and two scales make the intermediate longitudinal rows between enlarged basal scales and distal pad of digit I of manus (<abbrev xmlns:xlink="http://www.w3.org/1999/xlink" xlink:title="subdigital scales between enlarged basal scales and distal pad on digit I of manus and pes" id="ABBRID0ENNDI" xlink:type="simple">SS</abbrev>). Refer to Table <xref ref-type="table" rid="T1">1</xref> and Suppl. material <xref ref-type="supplementary-material" rid="S2">2</xref> for the variation in morphological measurements and in the number of subdigital scales and subdigital lamellae on claw-bearing segments of digits II−V (<abbrev xmlns:xlink="http://www.w3.org/1999/xlink" xlink:title="subdigital scales on claw-bearing segment of digits II−V of manus and pes" id="ABBRID0EZNDI" xlink:type="simple">SSC</abbrev> and <abbrev xmlns:xlink="http://www.w3.org/1999/xlink" xlink:title="number of transversely enlarged subdigital lamellae on claw-bearing segment digits II−V of manus and pes" id="ABBRID0E4NDI" xlink:type="simple">SLMP</abbrev>, respectively). Morphological variation and measurements are not available for the paratypes hosted in the <abbrev xmlns:xlink="http://www.w3.org/1999/xlink" content-type="institution" xlink:title="Mention Zoologie et Biodiversité Animale, Université d’Antananarivo, Antananarivo, Madagascar" id="ABBRID0EBODI" xlink:type="simple">UADBA</abbrev> collection: <abbrev xmlns:xlink="http://www.w3.org/1999/xlink" content-type="institution" xlink:title="Mention Zoologie et Biodiversité Animale, Université d’Antananarivo, Antananarivo, Madagascar" id="ABBRID0EGODI" xlink:type="simple">UADBA</abbrev> uncatalogued (ACZCV810), <abbrev xmlns:xlink="http://www.w3.org/1999/xlink" content-type="institution" xlink:title="Mention Zoologie et Biodiversité Animale, Université d’Antananarivo, Antananarivo, Madagascar" id="ABBRID0ELODI" xlink:type="simple">UADBA</abbrev> uncatalogued (ACZCV771), <abbrev xmlns:xlink="http://www.w3.org/1999/xlink" content-type="institution" xlink:title="Mention Zoologie et Biodiversité Animale, Université d’Antananarivo, Antananarivo, Madagascar" id="ABBRID0EQODI" xlink:type="simple">UADBA</abbrev> uncatalogued (ACZCV770), and <abbrev xmlns:xlink="http://www.w3.org/1999/xlink" content-type="institution" xlink:title="Mention Zoologie et Biodiversité Animale, Université d’Antananarivo, Antananarivo, Madagascar" id="ABBRID0EVODI" xlink:type="simple">UADBA</abbrev> uncatalogued (ACZCV779).</p></tp:treatment-sec><tp:treatment-sec sec-type="etymology" id="SECID0E1ODI"><title>Etymology.</title><p>The specific epithet derives from the type locality Tsaranoro. The name is used as an invariable noun in apposition to the generic name.</p></tp:treatment-sec><tp:treatment-sec sec-type="distribution" id="SECID0E6ODI"><title>Distribution.</title><p><italic><tp:taxon-name><tp:taxon-name-part taxon-name-part-type="genus" reg="Paragehyra">Paragehyra</tp:taxon-name-part><tp:taxon-name-part taxon-name-part-type="species" reg="tsaranoro">tsaranoro</tp:taxon-name-part></tp:taxon-name></italic> sp. nov. is currently known from south-eastern Madagascar, restricted to three localities within the western part of the region surrounding the Andringitra Massif (Haute Matsiatra administrative region, Fianarantsoa province): Tsaranoro, Ambatomainty, and Iantaranomby (Suppl. material <xref ref-type="supplementary-material" rid="S1">1</xref>; Figs <xref ref-type="fig" rid="F1">1</xref>, <xref ref-type="fig" rid="F2">2</xref>). Iantaranomby is on the western slope of the Andringitra Massif, while Tsaranoro and Ambatomainty forests are in the plateau located west to the Massif, laying at the foot of two granitic domes rising a few hundred meters relative to ground elevation. The species has been sampled within an elevation range between 897 m (Ambatomainty) and 1,610 m a.s.l. (Iantaranomby).</p></tp:treatment-sec><tp:treatment-sec sec-type="habitat" id="SECID0E3PDI"><title>Habitat and behaviour.</title><p>The holotype <named-content xmlns:xlink="http://www.w3.org/1999/xlink" content-type="dwc:institutional_code" xlink:title="Zoologische Staatssammlung, Munich, Germany" xlink:href="http://grbio.org/institution/zoologische-staatssammlung" xlink:type="simple">ZSM</named-content> 11/2023 (ACZCV765) was found at night (~ 8 p.m.) in the semi-deciduous forest fragment of Tsaranoro under clear weather. The animal was resting on a boulder near the forest edge. Nearby, we sampled an individual of <italic><tp:taxon-name><tp:taxon-name-part taxon-name-part-type="genus" reg="Paroedura">Paroedura</tp:taxon-name-part><tp:taxon-name-part taxon-name-part-type="species" reg="rennerae">rennerae</tp:taxon-name-part></tp:taxon-name></italic> Miralles, Bruy, Crottini, Rakotoarison, Ratsoavina, Scherz, Schmidt, Köhler, Glaw &amp; Vences, 2021 (<xref ref-type="bibr" rid="B6">Belluardo et al. 2021a</xref>). The remaining individuals of <italic><tp:taxon-name><tp:taxon-name-part taxon-name-part-type="genus" reg="Paragehyra">P.</tp:taxon-name-part><tp:taxon-name-part taxon-name-part-type="species" reg="tsaranoro">tsaranoro</tp:taxon-name-part></tp:taxon-name></italic> sp. nov. from Tsaranoro forest were found on boulders. Paratype <abbrev xmlns:xlink="http://www.w3.org/1999/xlink" content-type="institution" xlink:title="Mention Zoologie et Biodiversité Animale, Université d’Antananarivo, Antananarivo, Madagascar" id="ABBRID0EBRDI" xlink:type="simple">UADBA</abbrev> uncatalogued (ACZCV771) was collected outside the forest patch along a small stream amidst arboreal riverine vegetation. The other two paratypes, <abbrev xmlns:xlink="http://www.w3.org/1999/xlink" content-type="institution" xlink:title="Mention Zoologie et Biodiversité Animale, Université d’Antananarivo, Antananarivo, Madagascar" id="ABBRID0EGRDI" xlink:type="simple">UADBA</abbrev> uncatalogued (ACZCV770 and ACZCV779), were found within the forest interior, along with additional individuals not collected as vouchers (Suppl. material <xref ref-type="supplementary-material" rid="S1">1</xref>). All Tsaranoro animals were found at night, except for ACZC10973, collected in the morning (~ 9 a.m.). Paratype <named-content xmlns:xlink="http://www.w3.org/1999/xlink" content-type="dwc:institutional_code" xlink:title="Zoologische Staatssammlung, Munich, Germany" xlink:href="http://grbio.org/institution/zoologische-staatssammlung" xlink:type="simple">ZSM</named-content> 10/2023 (ACZCV600) was the only individual collected within Andringitra NP (Iantaranomby, ca 400 m from the park limit; Fig. <xref ref-type="fig" rid="F2">2C</xref>). This animal was found at night in clear weather under a large boulder on a sloping trail surrounded by scattered palm trees. The three individuals from Ambatomainty Tsiomba (including the paratypes <abbrev xmlns:xlink="http://www.w3.org/1999/xlink" content-type="institution" xlink:title="Mention Zoologie et Biodiversité Animale, Université d’Antananarivo, Antananarivo, Madagascar" id="ABBRID0EYRDI" xlink:type="simple">UADBA</abbrev> uncatalogued (ACZCV810) and <named-content xmlns:xlink="http://www.w3.org/1999/xlink" content-type="dwc:institutional_code" xlink:title="Zoologische Staatssammlung, Munich, Germany" xlink:href="http://grbio.org/institution/zoologische-staatssammlung" xlink:type="simple">ZSM</named-content> 12/2023 (ACZCV809)) were all found outside the small forest patch (Fig. <xref ref-type="fig" rid="F2">2A</xref>). These animals were sampled at night in clear weather on large boulders in open areas near the forest fragment surrounded by scattered trees.</p><p>Overall, <italic><tp:taxon-name><tp:taxon-name-part taxon-name-part-type="genus" reg="Paragehyra">P.</tp:taxon-name-part><tp:taxon-name-part taxon-name-part-type="species" reg="tsaranoro">tsaranoro</tp:taxon-name-part></tp:taxon-name></italic> sp. nov. seems to be associated with semi-deciduous forest. The species is found both within the forest interior and along its edges, as well as outside the forest or along water streams, but always on boulders associated with arboreal vegetation. The isolated forest fragments in the study area are characterised by numerous boulders, many of which are ancient Betsileo tombs (<xref ref-type="bibr" rid="B40">Gould and Andrianomena 2015</xref>). This cultural significance has led to these areas being referred to as “Forêts sacrées”, i.e., “sacred forests”. The boulders vary in size, sometimes forming large agglomerates, with some reaching considerable dimensions. The higher number of individuals found in the interior of Tsaranoro forest compared to other sites suggests that relatively larger and more mature forests may support higher population densities of this species.</p></tp:treatment-sec><tp:treatment-sec sec-type="Proposed conservation status" id="SECID0EXSDI"><title>Proposed conservation status.</title><p>The extent of occurrence (<abbrev xmlns:xlink="http://www.w3.org/1999/xlink" xlink:title="extent of occurrence" id="ABBRID0E4SDI" xlink:type="simple">EOO</abbrev>) and area of occupancy (<abbrev xmlns:xlink="http://www.w3.org/1999/xlink" xlink:title="area of occupancy" id="ABBRID0EBTDI" xlink:type="simple">AOO</abbrev>) total 38.8 km<sup>2</sup> and 16 km<sup>2</sup>, respectively (computed with GeoCAT (<xref ref-type="bibr" rid="B4">Bachman et al. 2011</xref>) using squared grid cells of 2 × 2 km for <abbrev xmlns:xlink="http://www.w3.org/1999/xlink" xlink:title="area of occupancy" id="ABBRID0ENTDI" xlink:type="simple">AOO</abbrev>). Following IUCN Red List guidelines (<xref ref-type="bibr" rid="B46">IUCN Standards and Petitions Committee 2024</xref>), we propose to consider <italic><tp:taxon-name><tp:taxon-name-part taxon-name-part-type="genus" reg="Paragehyra">P.</tp:taxon-name-part><tp:taxon-name-part taxon-name-part-type="species" reg="tsaranoro">tsaranoro</tp:taxon-name-part></tp:taxon-name></italic> sp. nov. as Critically Endangered (<abbrev xmlns:xlink="http://www.w3.org/1999/xlink" xlink:title="Critically Endangered" id="ABBRID0EAUDI" xlink:type="simple">CR</abbrev>) under criterium B1ab(iii). The proposed evaluation of the species conservation status is justified by the narrow distribution (<abbrev xmlns:xlink="http://www.w3.org/1999/xlink" xlink:title="extent of occurrence" id="ABBRID0EEUDI" xlink:type="simple">EOO</abbrev> &lt; 100 km<sup>2</sup>), its occurrence at three severely isolated localities, and the continuing decline in the extent and quality of its habitat due to specific threats.</p><p>The habitat of this species is severely fragmented, with the three known localities isolated by unsuitable landscapes of villages, rice fields, and pastures. In two of these localities, forests areas and arboreal vegetation are heavily degraded. The Ambatomainty forest is extremely small (ca 2 ha) with almost no canopy cover. In Iantaranomby (Andringitra NP), the single specimen encountered was found in an area with only a few scattered palm trees. Unlike Ambatomainty and Iantaranomby, Tsaranoro forest provides particularly favourable conditions for the species, featuring well-structured vegetation and abundant boulders. Tsaranoro is also the largest forest fragment in the region (46 ha; <xref ref-type="bibr" rid="B40">Gould and Andrianomena 2015</xref>; <xref ref-type="bibr" rid="B41">Gould and Gabriel 2015</xref>), likely contributing to the higher abundance of the species observed there.</p><p>Iantaranomby is the only locality with formal legal protection, located within Andringitra NP borders. No legal protection or local management is known for Ambatomainty. Tsaranoro forest is managed by the local community Association Tantely since 2002. Although in the past the forest has been subject to selective logging (<xref ref-type="bibr" rid="B27">Gabriel et al. 2018</xref>), reforestation projects consisting in the establishment of tree nurseries have been recently funded (<xref ref-type="bibr" rid="B40">Gould and Andrianomena 2015</xref>). However, and apart from Tsaranoro, deforestation in the region has been particularly intense and seems to be a recent and still ongoing process. Most deforestation occurred in the last 60 years and until 20 years ago there were still remnant parts of continuous forests (<xref ref-type="bibr" rid="B40">Gould and Andrianomena 2015</xref>; <xref ref-type="bibr" rid="B41">Gould and Gabriel 2015</xref>). The process of deforestation and forest degradation in the region is continuing through direct tree logging (normally used as firewood) and fires that are normally used to clean areas for cattle grazing and that sometimes go out of control and affect the remaining forest fragments (<xref ref-type="bibr" rid="B21">Crottini et al. 2015</xref>; <xref ref-type="bibr" rid="B40">Gould and Andrianomena 2015</xref>; <xref ref-type="bibr" rid="B41">Gould and Gabriel 2015</xref>). We could directly observe these activities in some of these fragments, even within the legally protected area of Andringitra NP. Ongoing deforestation, forest degradation, and fragmentation seem to be the main threats to the conservation of the small forest fragments where <italic><tp:taxon-name><tp:taxon-name-part taxon-name-part-type="genus" reg="Paragehyra">P.</tp:taxon-name-part><tp:taxon-name-part taxon-name-part-type="species" reg="tsaranoro">tsaranoro</tp:taxon-name-part></tp:taxon-name></italic> sp. nov. lives and their persistence is expected to have an impact on this newly described gecko species.</p></tp:treatment-sec><tp:treatment-sec sec-type="distribution" id="SECID0E4VDI"><title>Updated distribution and proposed conservation status of <italic><tp:taxon-name><tp:taxon-name-part taxon-name-part-type="genus" reg="Paragehyra">P.</tp:taxon-name-part><tp:taxon-name-part taxon-name-part-type="species" reg="felicitae">felicitae</tp:taxon-name-part></tp:taxon-name></italic>.</title><p>When <italic><tp:taxon-name><tp:taxon-name-part taxon-name-part-type="genus" reg="Paragehyra">P.</tp:taxon-name-part><tp:taxon-name-part taxon-name-part-type="species" reg="felicitae">felicitae</tp:taxon-name-part></tp:taxon-name></italic> was formally described, the species was only known from its type locality within Anja reserve and a few boulders located ca 1 km away, on the opposite side of the national road RN7 relative to the reserve (Fig. <xref ref-type="fig" rid="F2">2F</xref>; Suppl. material <xref ref-type="supplementary-material" rid="S1">1</xref>; <xref ref-type="bibr" rid="B21">Crottini et al. 2015</xref>). Due to the limited knowledge of the species distribution within the areas surrounding Anja and following IUCN Red List guidelines, <xref ref-type="bibr" rid="B21">Crottini et al. (2015)</xref> proposed to consider the species as Data Deficient. During the herpetological survey conducted by <xref ref-type="bibr" rid="B6">Belluardo et al. (2021a)</xref> in several localities of the Andringitra region, including several areas surrounding Anja, the species was confirmed within Anja reserve and a few individuals were found in the forest of Sakaviro reserve (Fig. <xref ref-type="fig" rid="F2">2E</xref>; Suppl. material <xref ref-type="supplementary-material" rid="S1">1</xref>), located ca 8 km north of Anja (Fig. <xref ref-type="fig" rid="F1">1</xref>). The semi-deciduous forest in Sakaviro is smaller than in Anja (14 vs 36 ha, <xref ref-type="bibr" rid="B40">Gould and Andrianomena 2015</xref>), and host similar environmental characteristics, being located at the base of a small granitic peak and with the presence of several large granitic boulders. Species elevation ranges between 950 m (Anja) and 1,089 m a.s.l. (Sakaviro).</p><p>With the improved knowledge on the species distribution in the region surrounding the type locality, it is now possible to propose a new conservation status for <italic><tp:taxon-name><tp:taxon-name-part taxon-name-part-type="genus" reg="Paragehyra">P.</tp:taxon-name-part><tp:taxon-name-part taxon-name-part-type="species" reg="felicitae">felicitae</tp:taxon-name-part></tp:taxon-name></italic>. The updated <abbrev xmlns:xlink="http://www.w3.org/1999/xlink" xlink:title="extent of occurrence" id="ABBRID0ELYDI" xlink:type="simple">EOO</abbrev> and <abbrev xmlns:xlink="http://www.w3.org/1999/xlink" xlink:title="area of occupancy" id="ABBRID0EPYDI" xlink:type="simple">AOO</abbrev> total 5 km<sup>2</sup> and 16 km<sup>2</sup>, respectively. The <abbrev xmlns:xlink="http://www.w3.org/1999/xlink" xlink:title="extent of occurrence" id="ABBRID0EXYDI" xlink:type="simple">EOO</abbrev> has been adjusted to 16 km<sup>2</sup> as it cannot be smaller than <abbrev xmlns:xlink="http://www.w3.org/1999/xlink" xlink:title="area of occupancy" id="ABBRID0E4YDI" xlink:type="simple">AOO</abbrev> (<xref ref-type="bibr" rid="B46">IUCN Standards and Petitions Committee 2024</xref>). Although smaller grid cells might produce lower and more realistic <abbrev xmlns:xlink="http://www.w3.org/1999/xlink" xlink:title="area of occupancy" id="ABBRID0EFZDI" xlink:type="simple">AOO</abbrev> extents, we followed IUCN Red List guidelines in using 2 × 2 km cells. We propose to evaluate this species as <abbrev xmlns:xlink="http://www.w3.org/1999/xlink" xlink:title="Critically Endangered" id="ABBRID0EJZDI" xlink:type="simple">CR</abbrev> under criterium B1ab(iii) based on the narrow distribution (<abbrev xmlns:xlink="http://www.w3.org/1999/xlink" xlink:title="extent of occurrence" id="ABBRID0ENZDI" xlink:type="simple">EOO</abbrev> &lt; 100 km<sup>2</sup>), the occurrence at three isolated threat-defined locations (Anja reserve, the few boulders located at ca 1 km away from Anja and Sakaviro reserve), and the continuing decline in the extent and quality of its habitat due to persistent deforestation and forest degradation in the surrounding areas.</p><p>Similar to <italic><tp:taxon-name><tp:taxon-name-part taxon-name-part-type="genus" reg="Paragehyra">P.</tp:taxon-name-part><tp:taxon-name-part taxon-name-part-type="species" reg="tsaranoro">tsaranoro</tp:taxon-name-part></tp:taxon-name></italic> sp. nov., <italic><tp:taxon-name><tp:taxon-name-part taxon-name-part-type="genus" reg="Paragehyra">P.</tp:taxon-name-part><tp:taxon-name-part taxon-name-part-type="species" reg="felicitae">felicitae</tp:taxon-name-part></tp:taxon-name></italic> seems to be associated with granitic boulders within or close to semi-deciduous forest (<xref ref-type="bibr" rid="B21">Crottini et al. 2015</xref>). Despite their limited extensions, both Anja and Sakaviro forests seem to host suitable habitats and the species was found to be relatively abundant in both localities. Anja and Sakaviro forests are managed by local community associations: Anja Miray (since 2000) and Sakaviro Miray (since 2012), respectively (<xref ref-type="bibr" rid="B40">Gould and Andrianomena 2015</xref>). Anja forest has been subject to selective logging and introduction of non-native trees before the community-managed reserve became established (<xref ref-type="bibr" rid="B27">Gabriel et al. 2018</xref>). Some human disturbance at the forest edge (i.e., tree logging and cattle grazing) has been observed (<xref ref-type="bibr" rid="B21">Crottini et al. 2015</xref>), suggesting that some level of forest use for livelihood resource remains, as expected in community-managed forests (<xref ref-type="bibr" rid="B67">Raik 2007</xref>; <xref ref-type="bibr" rid="B57">Nopper et al. 2017</xref>). The combination between severe habitat fragmentation and continued widespread deforestation within the region surrounding Anja and Sakaviro and some level of human disturbance in these forests (<xref ref-type="bibr" rid="B21">Crottini et al. 2015</xref>; <xref ref-type="bibr" rid="B40">Gould and Andrianomena 2015</xref>; <xref ref-type="bibr" rid="B41">Gould and Gabriel 2015</xref>) represent the main threats to <italic><tp:taxon-name><tp:taxon-name-part taxon-name-part-type="genus" reg="Paragehyra">P.</tp:taxon-name-part><tp:taxon-name-part taxon-name-part-type="species" reg="felicitae">felicitae</tp:taxon-name-part></tp:taxon-name></italic> and might seriously impact the viability of local populations causing the long-term decline of the species.</p></tp:treatment-sec><tp:treatment-sec><!--Section generated to contain objects referenced in tp:taxon-treatment.--><fig id="F3" position="float" orientation="portrait"><object-id xmlns:xlink="http://www.w3.org/1999/xlink" content-type="doi" xlink:type="simple">10.3897/zookeys.1240.151016.figure3</object-id><object-id xmlns:xlink="http://www.w3.org/1999/xlink" content-type="arpha" xlink:type="simple">3F785AAE-E4EF-573A-9599-8CDFC76471DB</object-id><label>Figure 3.</label><caption><p>Photographs of <italic><tp:taxon-name><tp:taxon-name-part taxon-name-part-type="genus" reg="Paragehyra">Paragehyra</tp:taxon-name-part><tp:taxon-name-part taxon-name-part-type="species" reg="tsaranoro">tsaranoro</tp:taxon-name-part></tp:taxon-name></italic> sp. nov. <bold>A</bold> holotype <named-content xmlns:xlink="http://www.w3.org/1999/xlink" content-type="dwc:institutional_code" xlink:title="Zoologische Staatssammlung, Munich, Germany" xlink:href="http://grbio.org/institution/zoologische-staatssammlung" xlink:type="simple">ZSM</named-content> 11/2023 (ACZCV765) from Tsaranoro <bold>B</bold> ACZC10947 from Tsaranoro (voucher not collected) <bold>C</bold>, <bold>E</bold> paratype <named-content xmlns:xlink="http://www.w3.org/1999/xlink" content-type="dwc:institutional_code" xlink:title="Zoologische Staatssammlung, Munich, Germany" xlink:href="http://grbio.org/institution/zoologische-staatssammlung" xlink:type="simple">ZSM</named-content> 10/2023 (ACZCV600) from Iantaranomby (western slopes of Andringitra National Park) <bold>D</bold> ACZC10946 from Tsaranoro (voucher not collected) <bold>F</bold> ACZC10951 from Tsaranoro (voucher not collected). See Suppl. material <xref ref-type="supplementary-material" rid="S1">1</xref> for sampling information and associated sequences available for these individuals. Photographs by JL-R. Species names anticipate the taxonomic decisions proposed in this study.</p></caption><graphic xmlns:xlink="http://www.w3.org/1999/xlink" xlink:href="zookeys-1240-001_article-151016__-g003.jpg" position="float" orientation="portrait" xlink:type="simple" id="oo_1343418.jpg"><uri content-type="original_file" xlink:type="simple">https://binary.pensoft.net/fig/1343418</uri></graphic></fig><supplementary-material xmlns:xlink="http://www.w3.org/1999/xlink" id="S1" position="float" orientation="portrait" xlink:type="simple"><object-id content-type="doi" xlink:type="simple">10.3897/zookeys.1240.151016.suppl1</object-id><object-id content-type="arpha" xlink:type="simple">99D96C4E-308F-5485-AFE3-2FF8A803244F</object-id><label>Supplementary material 1</label><caption><p>Samples analysed in this study</p></caption><statement content-type="dataType"><label>Data type</label><p>xls</p></statement><statement content-type="notes"><label>Explanation note</label><p>Samples analysed in this study with information on sampling localities, coordinates, elevation, extraction code, field number, institutional catalogue number (for voucher specimens), status, and GenBank accession numbers for fragments of the cytochrome oxidase I gene (<abbrev xlink:title="cytochrome oxidase I gene" id="ABBRID0EQDGK" xlink:type="simple">COI</abbrev>), the 3’ terminus of the <abbrev xlink:title="16S rRNA gene" id="ABBRID0EUDGK" xlink:type="simple">16S</abbrev> rRNA gene (<abbrev xlink:title="16S rRNA gene" id="ABBRID0EYDGK" xlink:type="simple">16S</abbrev>), pro-opiomelanocortin gene (<abbrev xlink:title="pro-opiomelanocortin gene" id="ABBRID0E3DGK" xlink:type="simple">POMC</abbrev>), brain-derived neurotrophic factor gene (<abbrev xlink:title="brain-derived neurotrophic factor gene" id="ABBRID0EAEGK" xlink:type="simple">BDNF</abbrev>) and recombination activating gene 1 (<abbrev xlink:title="recombination activating gene 1" id="ABBRID0EEEGK" xlink:type="simple">Rag1</abbrev>). Samples of <italic><tp:taxon-name><tp:taxon-name-part taxon-name-part-type="genus" reg="Paragehyra">Paragehyra</tp:taxon-name-part><tp:taxon-name-part taxon-name-part-type="species" reg="tsaranoro">tsaranoro</tp:taxon-name-part></tp:taxon-name></italic> sp. nov. and the individuals of <italic><tp:taxon-name><tp:taxon-name-part taxon-name-part-type="genus" reg="Paragehyra">P.</tp:taxon-name-part><tp:taxon-name-part taxon-name-part-type="species" reg="felicitae">felicitae</tp:taxon-name-part></tp:taxon-name></italic> analysed in this study for the first time are marked with an asterisk (*), while the reaming data are from <xref ref-type="bibr" rid="B21">Crottini et al. (2015)</xref>. <abbrev xlink:title="recombination activating gene 1" id="ABBRID0ECFGK" xlink:type="simple">Rag1</abbrev> accession numbers are reported (from <xref ref-type="bibr" rid="B21">Crottini et al. 2015</xref>), although this marker has not been included in our analyses. Accession numbers of newly generated sequences are in bold.</p></statement><media xlink:href="zookeys-1240-001_article-151016__-s001.xls" mimetype="application" mime-subtype="vnd.ms-excel" position="float" orientation="portrait" xlink:type="simple" id="oo_1343422.xls"><uri content-type="original_file" xlink:type="simple">https://binary.pensoft.net/file/1343422</uri></media><permissions><license xlink:type="simple"><license-p>This dataset is made available under the Open Database License (http://opendatacommons.org/licenses/odbl/1.0/). The Open Database License (ODbL) is a license agreement intended to allow users to freely share, modify, and use this Dataset while maintaining this same freedom for others, provided that the original source and author(s) are credited.</license-p></license></permissions><attrib specific-use="authors">Francesco Belluardo, Costanza Piccoli, Javier Lobón-Rovira, Ivo Oliveira Alves, Malalatiana Rasoazanany, Franco Andreone, Gonçalo M. Rosa, Angelica Crottini</attrib></supplementary-material><fig id="F5" position="float" orientation="portrait"><object-id xmlns:xlink="http://www.w3.org/1999/xlink" content-type="doi" xlink:type="simple">10.3897/zookeys.1240.151016.figure5</object-id><object-id xmlns:xlink="http://www.w3.org/1999/xlink" content-type="arpha" xlink:type="simple">B8859329-68CA-50AC-995A-51F1A4D59264</object-id><label>Figure 5.</label><caption><p>Dorsal and ventral views of <italic><tp:taxon-name><tp:taxon-name-part taxon-name-part-type="genus" reg="Paragehyra">Paragehyra</tp:taxon-name-part><tp:taxon-name-part taxon-name-part-type="species" reg="tsaranoro">tsaranoro</tp:taxon-name-part></tp:taxon-name></italic> sp. nov. holotype <named-content xmlns:xlink="http://www.w3.org/1999/xlink" content-type="dwc:institutional_code" xlink:title="Zoologische Staatssammlung, Munich, Germany" xlink:href="http://grbio.org/institution/zoologische-staatssammlung" xlink:type="simple">ZSM</named-content> 11/2023 (ACZCV765). A few diagnostic characters are visible. In the dorsal view: 12 distinct longitudinal rows of enlarged tubercles on body surface (<abbrev xmlns:xlink="http://www.w3.org/1999/xlink" xlink:title="body tubercles and number of longitudinal rows of enlarged tubercles on body" id="ABBRID0EEJBI" xlink:type="simple">BT</abbrev>), enlarged tubercles on the entire surface of hind limbs and on distal dorsal portions of forelimbs (character <abbrev xmlns:xlink="http://www.w3.org/1999/xlink" xlink:title="tubercles on dorsal surface of limbs" id="ABBRID0EIJBI" xlink:type="simple">TDL</abbrev>), and enlarged tubercles organised in transversal rows that encircle dorsolateral tail surface (character <abbrev xmlns:xlink="http://www.w3.org/1999/xlink" xlink:title="tail tubercles" id="ABBRID0EMJBI" xlink:type="simple">TT</abbrev>). In the ventral view: smooth unpigmented or poorly pigmented scales on body surface (character <abbrev xmlns:xlink="http://www.w3.org/1999/xlink" xlink:title="ventral scales on body surface" id="ABBRID0EQJBI" xlink:type="simple">VE</abbrev>), and smooth and pigmented subcaudal scales (character <abbrev xmlns:xlink="http://www.w3.org/1999/xlink" xlink:title="subcaudal scales" id="ABBRID0EUJBI" xlink:type="simple">SC</abbrev>). Photographs by CP. Scale bar: 2 cm.</p></caption><graphic xmlns:xlink="http://www.w3.org/1999/xlink" xlink:href="zookeys-1240-001_article-151016__-g005.jpg" position="float" orientation="portrait" xlink:type="simple" id="oo_1343420.jpg"><uri content-type="original_file" xlink:type="simple">https://binary.pensoft.net/fig/1343420</uri></graphic></fig><fig id="F6" position="float" orientation="portrait"><object-id xmlns:xlink="http://www.w3.org/1999/xlink" content-type="doi" xlink:type="simple">10.3897/zookeys.1240.151016.figure6</object-id><object-id xmlns:xlink="http://www.w3.org/1999/xlink" content-type="arpha" xlink:type="simple">19415939-B1C6-5DC5-A1BB-E2BE74F55E8D</object-id><label>Figure 6.</label><caption><p>Diagnostic morphological characters of <italic><tp:taxon-name><tp:taxon-name-part taxon-name-part-type="genus" reg="Paragehyra">Paragehyra</tp:taxon-name-part><tp:taxon-name-part taxon-name-part-type="species" reg="tsaranoro">tsaranoro</tp:taxon-name-part></tp:taxon-name></italic> sp. nov. Part of non-diagnostic characters are also shown (<abbrev xmlns:xlink="http://www.w3.org/1999/xlink" xlink:title="number of enlarged supralabial scales" id="ABBRID0EQKBI" xlink:type="simple">SL</abbrev>, <abbrev xmlns:xlink="http://www.w3.org/1999/xlink" xlink:title="number of second postmental scales" id="ABBRID0EUKBI" xlink:type="simple">2PM</abbrev>, <abbrev xmlns:xlink="http://www.w3.org/1999/xlink" xlink:title="number of transversely enlarged subdigital lamellae on claw-bearing segment digits II−V of manus and pes" id="ABBRID0EYKBI" xlink:type="simple">SLMP</abbrev>, and <abbrev xmlns:xlink="http://www.w3.org/1999/xlink" xlink:title="subcaudal scales enlarged transversely" id="ABBRID0E3KBI" xlink:type="simple">SCE</abbrev>; Suppl. material <xref ref-type="supplementary-material" rid="S2">2</xref>), but state descriptions are provided only for diagnostic characters and non-diagnostic <abbrev xmlns:xlink="http://www.w3.org/1999/xlink" xlink:title="number of transversely enlarged subdigital lamellae on claw-bearing segment digits II−V of manus and pes" id="ABBRID0EELBI" xlink:type="simple">SLMP</abbrev> (Tables <xref ref-type="table" rid="T1">1</xref>, <xref ref-type="table" rid="T4">4</xref>). Pictures taken from the holotype <named-content xmlns:xlink="http://www.w3.org/1999/xlink" content-type="dwc:institutional_code" xlink:title="Zoologische Staatssammlung, Munich, Germany" xlink:href="http://grbio.org/institution/zoologische-staatssammlung" xlink:type="simple">ZSM</named-content> 11/2023 (ACZCV765) with the exception of <bold>C, E, G−I</bold>, taken from the paratype <named-content xmlns:xlink="http://www.w3.org/1999/xlink" content-type="dwc:institutional_code" xlink:title="Zoologische Staatssammlung, Munich, Germany" xlink:href="http://grbio.org/institution/zoologische-staatssammlung" xlink:type="simple">ZSM</named-content> 10/2023 (ACZCV600) <bold>A</bold> I, 6−8 enlarged infralabials gradually decreasing in size posteriorly <bold>B</bold><abbrev xmlns:xlink="http://www.w3.org/1999/xlink" xlink:title="mental scale" id="ABBRID0EAMBI" xlink:type="simple">ME</abbrev>, triangle-shaped mental scale; <abbrev xmlns:xlink="http://www.w3.org/1999/xlink" xlink:title="dimension of first postmental scales" id="ABBRID0EEMBI" xlink:type="simple">1PM</abbrev>, large first postmental scales in contact for more than the 50% of their length; <bold>C</bold>, lateral chin scales extend forward along each side, excluded from contact with first line of infralabials and first postmentals and in contact with second line of infralabials C <abbrev xmlns:xlink="http://www.w3.org/1999/xlink" xlink:title="number of transversely enlarged subdigital lamellae on claw-bearing segment digits II−V of manus and pes" id="ABBRID0EKMBI" xlink:type="simple">SLMP</abbrev>, 8, 8, 9, 8 transversely enlarged subdigital lamellae on claw-bearing segment digits II−V (left manus in the picture) <bold>D</bold><abbrev xmlns:xlink="http://www.w3.org/1999/xlink" xlink:title="scales on preaxial-ventral portion of pes between end of tibia and base of digit I" id="ABBRID0EQMBI" xlink:type="simple">SPP</abbrev>, five or six large scales on preaxial ventral portion of pes between end of tibia and base of digit I (right pes in the picture) <bold>E</bold><abbrev xmlns:xlink="http://www.w3.org/1999/xlink" xlink:title="subdigital scales between enlarged basal scales and distal pad on digit I of manus and pes" id="ABBRID0EWMBI" xlink:type="simple">SS</abbrev>, two or three small subdigital scales between enlarged basal scales and distal pad on digit I of manus and pes (left manus in the picture) <bold>F</bold><abbrev xmlns:xlink="http://www.w3.org/1999/xlink" xlink:title="subdigital scales on claw-bearing segment of digits II−V of manus and pes" id="ABBRID0E3MBI" xlink:type="simple">SSC</abbrev>, 4−6 subdigital scales on claw-bearing segment of digits II−V of manus and pes with the distalmost scale markedly larger than the others (digit III of left pes in the picture) <bold>G</bold><abbrev xmlns:xlink="http://www.w3.org/1999/xlink" xlink:title="body tubercles and number of longitudinal rows of enlarged tubercles on body" id="ABBRID0ECNBI" xlink:type="simple">BT</abbrev>, 12 distinct longitudinal rows of enlarged tubercles on the body dorsolateral surface <bold>H</bold>, I <abbrev xmlns:xlink="http://www.w3.org/1999/xlink" xlink:title="tubercles on dorsal surface of limbs" id="ABBRID0EINBI" xlink:type="simple">TDL</abbrev>, enlarged tubercles on the entire dorsal surface of hind limbs and on distal dorsal portions of forelimbs <bold>J</bold><abbrev xmlns:xlink="http://www.w3.org/1999/xlink" xlink:title="ventral scales on distal" id="ABBRID0EONBI" xlink:type="simple">VET</abbrev>, 3−6 ventral scales on the distal (tibial) segments of hind limbs enlarged into plates especially in the most distal part <bold>K</bold><abbrev xmlns:xlink="http://www.w3.org/1999/xlink" xlink:title="dorsal scales on body surface" id="ABBRID0EUNBI" xlink:type="simple">DO</abbrev>, smooth dorsal scales on body surface smaller than ventral scales <bold>L</bold><abbrev xmlns:xlink="http://www.w3.org/1999/xlink" xlink:title="ventral scales on body surface" id="ABBRID0E1NBI" xlink:type="simple">VE</abbrev>, smooth unpigmented or poorly pigmented ventral scales on body surface <bold>M</bold><abbrev xmlns:xlink="http://www.w3.org/1999/xlink" xlink:title="tail tubercles" id="ABBRID0EAOBI" xlink:type="simple">TT</abbrev>, enlarged tubercles organised in transversal rows that encircle tail dorsolateral surface <bold>N</bold><abbrev xmlns:xlink="http://www.w3.org/1999/xlink" xlink:title="subcaudal scales" id="ABBRID0EGOBI" xlink:type="simple">SC</abbrev>, smooth and pigmented subcaudal scales.</p></caption><graphic xmlns:xlink="http://www.w3.org/1999/xlink" xlink:href="zookeys-1240-001_article-151016__-g006.jpg" position="float" orientation="portrait" xlink:type="simple" id="oo_1343421.jpg"><uri content-type="original_file" xlink:type="simple">https://binary.pensoft.net/fig/1343421</uri></graphic></fig><supplementary-material xmlns:xlink="http://www.w3.org/1999/xlink" id="S2" position="float" orientation="portrait" xlink:type="simple"><object-id content-type="doi" xlink:type="simple">10.3897/zookeys.1240.151016.suppl2</object-id><object-id content-type="arpha" xlink:type="simple">07113E8F-5943-53BE-A37B-C1F8B740AF06</object-id><label>Supplementary material 2</label><caption><p>Measurements and variation of non-diagnostic morphological characters of <italic><tp:taxon-name><tp:taxon-name-part taxon-name-part-type="genus" reg="Paragehyra">Paragehyra</tp:taxon-name-part></tp:taxon-name></italic> specimens</p></caption><statement content-type="dataType"><label>Data type</label><p>xls</p></statement><statement content-type="notes"><label>Explanation note</label><p>Measurements and variation of non-diagnostic morphological characters of <italic><tp:taxon-name><tp:taxon-name-part taxon-name-part-type="genus" reg="Paragehyra">Paragehyra</tp:taxon-name-part></tp:taxon-name></italic> specimens. Specimens of <italic><tp:taxon-name><tp:taxon-name-part taxon-name-part-type="genus" reg="Paragehyra">Paragehyra</tp:taxon-name-part><tp:taxon-name-part taxon-name-part-type="species" reg="tsaranoro">tsaranoro</tp:taxon-name-part></tp:taxon-name></italic> sp. nov. and the new individuals of <italic><tp:taxon-name><tp:taxon-name-part taxon-name-part-type="genus" reg="Paragehyra">P.</tp:taxon-name-part><tp:taxon-name-part taxon-name-part-type="species" reg="felicitae">felicitae</tp:taxon-name-part></tp:taxon-name></italic> analysed in this study are highlighted in bold, while the remaining specimens are from <xref ref-type="bibr" rid="B21">Crottini et al. (2015)</xref> (with the relative information on measurements and states/numbers). Refer to the Materials and methods section of the manuscript for the definitions of characters. Measurements are expressed in mm except for <abbrev xlink:title="number of transversely enlarged subdigital lamellae on claw-bearing segment digits II−V of manus and pes" id="ABBRID0ENHGK" xlink:type="simple">SLMP</abbrev>, <abbrev xlink:title="number of second postmental scales" id="ABBRID0ERHGK" xlink:type="simple">2PM</abbrev>, <abbrev xlink:title="subcaudal scales enlarged transversely" id="ABBRID0EVHGK" xlink:type="simple">SCE</abbrev>, <abbrev xlink:title="internasal scales" id="ABBRID0EZHGK" xlink:type="simple">IN</abbrev>, <abbrev xlink:title="number of enlarged supralabial scales" id="ABBRID0E4HGK" xlink:type="simple">SL</abbrev>, and <abbrev xlink:title="number of precloacal pores" id="ABBRID0EBIGK" xlink:type="simple">PCP</abbrev> where symbols/numbers indicate the state or number of observed lamellae/scales/pores. Tail length (<abbrev xlink:title="tail length" id="ABBRID0EFIGK" xlink:type="simple">TAL</abbrev>) is provided in parenthesis if regenerated. The number of subdigital lamellae (<abbrev xlink:title="number of transversely enlarged subdigital lamellae on claw-bearing segment digits II−V of manus and pes" id="ABBRID0EJIGK" xlink:type="simple">SLMP</abbrev>) is provided for the left side of manus and pes (-, lamellae absent). <abbrev xlink:title="subcaudal scales enlarged transversely" id="ABBRID0ENIGK" xlink:type="simple">SCE</abbrev> (+, present; –, absent). <abbrev xlink:title="internasal scales" id="ABBRID0ERIGK" xlink:type="simple">IN</abbrev> (#, number of internasal scales; +, presence of concave groove between nasals; –, absence of concave groove between nasals; c, nasals in contact; nc, nasals not in contact). The number of enlarged supralabial scales (<abbrev xlink:title="number of enlarged supralabial scales" id="ABBRID0EVIGK" xlink:type="simple">SL</abbrev>) and precloacal pores (<abbrev xlink:title="number of precloacal pores" id="ABBRID0EZIGK" xlink:type="simple">PCP</abbrev>) are provided for the right and left sides. NA, not available.</p></statement><media xlink:href="zookeys-1240-001_article-151016__-s002.xls" mimetype="application" mime-subtype="vnd.ms-excel" position="float" orientation="portrait" xlink:type="simple" id="oo_1343423.xls"><uri content-type="original_file" xlink:type="simple">https://binary.pensoft.net/file/1343423</uri></media><permissions><license xlink:type="simple"><license-p>This dataset is made available under the Open Database License (http://opendatacommons.org/licenses/odbl/1.0/). The Open Database License (ODbL) is a license agreement intended to allow users to freely share, modify, and use this Dataset while maintaining this same freedom for others, provided that the original source and author(s) are credited.</license-p></license></permissions><attrib specific-use="authors">Francesco Belluardo, Costanza Piccoli, Javier Lobón-Rovira, Ivo Oliveira Alves, Malalatiana Rasoazanany, Franco Andreone, Gonçalo M. Rosa, Angelica Crottini</attrib></supplementary-material><table-wrap id="T1" position="float" orientation="portrait"><label>Table 1.</label><caption><p>Variation of morphological diagnostic characters of <italic><tp:taxon-name><tp:taxon-name-part taxon-name-part-type="genus" reg="Paragehyra">Paragehyra</tp:taxon-name-part></tp:taxon-name></italic> specimens. Specimens of <italic><tp:taxon-name><tp:taxon-name-part taxon-name-part-type="genus" reg="Paragehyra">Paragehyra</tp:taxon-name-part><tp:taxon-name-part taxon-name-part-type="species" reg="tsaranoro">tsaranoro</tp:taxon-name-part></tp:taxon-name></italic> sp. nov. and the new individuals of <italic><tp:taxon-name><tp:taxon-name-part taxon-name-part-type="genus" reg="Paragehyra">P.</tp:taxon-name-part><tp:taxon-name-part taxon-name-part-type="species" reg="felicitae">felicitae</tp:taxon-name-part></tp:taxon-name></italic> analysed in this study are highlighted in bold, while the remaining specimens are from <xref ref-type="bibr" rid="B21">Crottini et al. (2015)</xref>. Information on character states provided in the table footer. Species names anticipate the taxonomic decisions proposed in this study.</p></caption><table id="TID0ETAAK" rules="all"><tbody><tr><th rowspan="1" colspan="1">Species</th><th rowspan="1" colspan="1">Catalogue number</th><th rowspan="1" colspan="1">Status</th><th rowspan="1" colspan="1">Sex</th><th rowspan="1" colspan="1">
                  <abbrev xmlns:xlink="http://www.w3.org/1999/xlink" xlink:title="body tubercles and number of longitudinal rows of enlarged tubercles on body" id="ABBRID0E4ZAE" xlink:type="simple">BT</abbrev>
                </th><th rowspan="1" colspan="1">
                  <abbrev xmlns:xlink="http://www.w3.org/1999/xlink" xlink:title="tubercles on dorsal surface of limbs" id="ABBRID0EF1AE" xlink:type="simple">TDL</abbrev>
                </th><th rowspan="1" colspan="1">
                  <abbrev xmlns:xlink="http://www.w3.org/1999/xlink" xlink:title="tail tubercles" id="ABBRID0EN1AE" xlink:type="simple">TT</abbrev>
                </th><th rowspan="1" colspan="1">I</th><th rowspan="1" colspan="1">C</th><th rowspan="1" colspan="1">
                  <abbrev xmlns:xlink="http://www.w3.org/1999/xlink" xlink:title="ventral scales on distal" id="ABBRID0E21AE" xlink:type="simple">VET</abbrev>
                </th><th rowspan="1" colspan="1">
                  <abbrev xmlns:xlink="http://www.w3.org/1999/xlink" xlink:title="scales on preaxial-ventral portion of pes between end of tibia and base of digit I" id="ABBRID0ED2AE" xlink:type="simple">SPP</abbrev>
                </th><th rowspan="1" colspan="1">
                  <abbrev xmlns:xlink="http://www.w3.org/1999/xlink" xlink:title="subdigital scales between enlarged basal scales and distal pad on digit I of manus and pes" id="ABBRID0EL2AE" xlink:type="simple">SS</abbrev>
                </th><th rowspan="1" colspan="1">
                  <abbrev xmlns:xlink="http://www.w3.org/1999/xlink" xlink:title="subdigital scales on claw-bearing segment of digits II−V of manus and pes" id="ABBRID0ET2AE" xlink:type="simple">SSC</abbrev>
                </th><th rowspan="1" colspan="1">
                  <abbrev xmlns:xlink="http://www.w3.org/1999/xlink" xlink:title="dorsal scales on body surface" id="ABBRID0E22AE" xlink:type="simple">DO</abbrev>
                </th><th rowspan="1" colspan="1">
                  <abbrev xmlns:xlink="http://www.w3.org/1999/xlink" xlink:title="ventral scales on body surface" id="ABBRID0ED3AE" xlink:type="simple">VE</abbrev>
                </th><th rowspan="1" colspan="1">
                  <abbrev xmlns:xlink="http://www.w3.org/1999/xlink" xlink:title="subcaudal scales" id="ABBRID0EL3AE" xlink:type="simple">SC</abbrev>
                </th><th rowspan="1" colspan="1">
                  <abbrev xmlns:xlink="http://www.w3.org/1999/xlink" xlink:title="mental scale" id="ABBRID0ET3AE" xlink:type="simple">ME</abbrev>
                </th><th rowspan="1" colspan="1">
                  <abbrev xmlns:xlink="http://www.w3.org/1999/xlink" xlink:title="dimension of first postmental scales" id="ABBRID0E23AE" xlink:type="simple">1PM</abbrev>
                </th></tr><tr><td rowspan="1" colspan="1">
                  <italic>
                    <tp:taxon-name><tp:taxon-name-part taxon-name-part-type="genus" reg="Paragehyra">P.</tp:taxon-name-part><tp:taxon-name-part taxon-name-part-type="species" reg="austini">austini</tp:taxon-name-part></tp:taxon-name>
                  </italic>
                </td><td rowspan="1" colspan="1"><named-content xmlns:xlink="http://www.w3.org/1999/xlink" content-type="dwc:institutional_code" xlink:title="Zoologische Staatssammlung, Munich, Germany" xlink:href="http://grbio.org/institution/zoologische-staatssammlung" xlink:type="simple">ZSM</named-content> 0338/2005</td><td rowspan="1" colspan="1">
                  <abbrev xmlns:xlink="http://www.w3.org/1999/xlink" xlink:title="paratype" id="ABBRID0E34AE" xlink:type="simple">PT</abbrev>
                </td><td rowspan="1" colspan="1">F</td><td rowspan="1" colspan="1">-</td><td rowspan="1" colspan="1">-</td><td rowspan="1" colspan="1">-</td><td rowspan="1" colspan="1">1 (9/8)</td><td rowspan="1" colspan="1">1</td><td rowspan="1" colspan="1">2</td><td rowspan="1" colspan="1">s7</td><td rowspan="1" colspan="1">4-3</td><td rowspan="1" colspan="1">6,5,6,6 a; 6,6,6,5 a</td><td rowspan="1" colspan="1">s=</td><td rowspan="1" colspan="1">s+</td><td rowspan="1" colspan="1">s+</td><td rowspan="1" colspan="1">2</td><td rowspan="1" colspan="1">L 50+</td></tr><tr><td rowspan="1" colspan="1">
                  <italic>
                    <tp:taxon-name><tp:taxon-name-part taxon-name-part-type="genus" reg="Paragehyra">P.</tp:taxon-name-part><tp:taxon-name-part taxon-name-part-type="species" reg="austini">austini</tp:taxon-name-part></tp:taxon-name>
                  </italic>
                </td><td rowspan="1" colspan="1"><named-content xmlns:xlink="http://www.w3.org/1999/xlink" content-type="dwc:institutional_code" xlink:title="Zoologische Staatssammlung, Munich, Germany" xlink:href="http://grbio.org/institution/zoologische-staatssammlung" xlink:type="simple">ZSM</named-content> 0339/2005</td><td rowspan="1" colspan="1">
                  <abbrev xmlns:xlink="http://www.w3.org/1999/xlink" xlink:title="holotype" id="ABBRID0ELAAG" xlink:type="simple">HT</abbrev>
                </td><td rowspan="1" colspan="1">M</td><td rowspan="1" colspan="1">-</td><td rowspan="1" colspan="1">-</td><td rowspan="1" colspan="1">-</td><td rowspan="1" colspan="1">1 (8/8)</td><td rowspan="1" colspan="1">1</td><td rowspan="1" colspan="1">2</td><td rowspan="1" colspan="1">s7</td><td rowspan="1" colspan="1">3-3</td><td rowspan="1" colspan="1">4,3,3,5 a; 4,4,5,6 a</td><td rowspan="1" colspan="1">s=</td><td rowspan="1" colspan="1">s+</td><td rowspan="1" colspan="1">s+</td><td rowspan="1" colspan="1">2</td><td rowspan="1" colspan="1">L 50+</td></tr><tr><td rowspan="1" colspan="1">
                  <italic>
                    <tp:taxon-name><tp:taxon-name-part taxon-name-part-type="genus" reg="Paragehyra">P.</tp:taxon-name-part><tp:taxon-name-part taxon-name-part-type="species" reg="austini">austini</tp:taxon-name-part></tp:taxon-name>
                  </italic>
                </td><td rowspan="1" colspan="1"><named-content xmlns:xlink="http://www.w3.org/1999/xlink" content-type="dwc:institutional_code" xlink:title="Zoologische Staatssammlung, Munich, Germany" xlink:href="http://grbio.org/institution/zoologische-staatssammlung" xlink:type="simple">ZSM</named-content> 0340/2005</td><td rowspan="1" colspan="1">
                  <abbrev xmlns:xlink="http://www.w3.org/1999/xlink" xlink:title="paratype" id="ABBRID0EZCAG" xlink:type="simple">PT</abbrev>
                </td><td rowspan="1" colspan="1">M</td><td rowspan="1" colspan="1">-</td><td rowspan="1" colspan="1">-</td><td rowspan="1" colspan="1">-</td><td rowspan="1" colspan="1">1 (8/9)</td><td rowspan="1" colspan="1">1</td><td rowspan="1" colspan="1">2</td><td rowspan="1" colspan="1">s7</td><td rowspan="1" colspan="1">4-3</td><td rowspan="1" colspan="1">4,5,6,5 a; 6,7,5,4 a</td><td rowspan="1" colspan="1">s=</td><td rowspan="1" colspan="1">s+</td><td rowspan="1" colspan="1">s+</td><td rowspan="1" colspan="1">2</td><td rowspan="1" colspan="1">L 50+</td></tr><tr><td rowspan="1" colspan="1">
                  <italic>
                    <tp:taxon-name><tp:taxon-name-part taxon-name-part-type="genus" reg="Paragehyra">P.</tp:taxon-name-part><tp:taxon-name-part taxon-name-part-type="species" reg="gabriellae">gabriellae</tp:taxon-name-part></tp:taxon-name>
                  </italic>
                </td><td rowspan="1" colspan="1"><named-content xmlns:xlink="http://www.w3.org/1999/xlink" content-type="dwc:institutional_code" xlink:title="Zoologische Staatssammlung, Munich, Germany" xlink:href="http://grbio.org/institution/zoologische-staatssammlung" xlink:type="simple">ZSM</named-content> 0085/2004</td><td rowspan="1" colspan="1">_</td><td rowspan="1" colspan="1">NA</td><td rowspan="1" colspan="1">+ *</td><td rowspan="1" colspan="1">-</td><td rowspan="1" colspan="1">*</td><td rowspan="1" colspan="1">1 (9/8)</td><td rowspan="1" colspan="1">2</td><td rowspan="1" colspan="1">1</td><td rowspan="1" colspan="1">s8</td><td rowspan="1" colspan="1">9-7</td><td rowspan="1" colspan="1">11,11,10,11 b; 12,11,10,10 b</td><td rowspan="1" colspan="1">s=</td><td rowspan="1" colspan="1">s+</td><td rowspan="1" colspan="1">s+</td><td rowspan="1" colspan="1">2</td><td rowspan="1" colspan="1">L 50-</td></tr><tr><td rowspan="1" colspan="1">
                  <italic>
                    <tp:taxon-name><tp:taxon-name-part taxon-name-part-type="genus" reg="Paragehyra">P.</tp:taxon-name-part><tp:taxon-name-part taxon-name-part-type="species" reg="gabriellae">gabriellae</tp:taxon-name-part></tp:taxon-name>
                  </italic>
                </td><td rowspan="1" colspan="1"><named-content xmlns:xlink="http://www.w3.org/1999/xlink" content-type="dwc:institutional_code" xlink:title="Zoologische Staatssammlung, Munich, Germany" xlink:href="http://grbio.org/institution/zoologische-staatssammlung" xlink:type="simple">ZSM</named-content> 0114/2004</td><td rowspan="1" colspan="1">_</td><td rowspan="1" colspan="1">NA</td><td rowspan="1" colspan="1">+ *</td><td rowspan="1" colspan="1">-</td><td rowspan="1" colspan="1">*</td><td rowspan="1" colspan="1">1 (9/8)</td><td rowspan="1" colspan="1">2</td><td rowspan="1" colspan="1">1</td><td rowspan="1" colspan="1">s7</td><td rowspan="1" colspan="1">8-7</td><td rowspan="1" colspan="1">10,10,10,10 b; 10,9,11,10 b</td><td rowspan="1" colspan="1">s=</td><td rowspan="1" colspan="1">s+</td><td rowspan="1" colspan="1">s+</td><td rowspan="1" colspan="1">2</td><td rowspan="1" colspan="1">L 50-</td></tr><tr><td rowspan="1" colspan="1">
                  <italic>
                    <tp:taxon-name><tp:taxon-name-part taxon-name-part-type="genus" reg="Paragehyra">P.</tp:taxon-name-part><tp:taxon-name-part taxon-name-part-type="species" reg="gabriellae">gabriellae</tp:taxon-name-part></tp:taxon-name>
                  </italic>
                </td><td rowspan="1" colspan="1"><named-content xmlns:xlink="http://www.w3.org/1999/xlink" content-type="dwc:institutional_code" xlink:title="Zoologische Staatssammlung, Munich, Germany" xlink:href="http://grbio.org/institution/zoologische-staatssammlung" xlink:type="simple">ZSM</named-content> 0173/2004</td><td rowspan="1" colspan="1">_</td><td rowspan="1" colspan="1">NA</td><td rowspan="1" colspan="1">+ *</td><td rowspan="1" colspan="1">-</td><td rowspan="1" colspan="1">*</td><td rowspan="1" colspan="1">1 (9/8)</td><td rowspan="1" colspan="1">3</td><td rowspan="1" colspan="1">1</td><td rowspan="1" colspan="1">s8</td><td rowspan="1" colspan="1">9-9</td><td rowspan="1" colspan="1">10,9,9,11 b; 11,10,10,11 b</td><td rowspan="1" colspan="1">s=</td><td rowspan="1" colspan="1">s+</td><td rowspan="1" colspan="1">s+</td><td rowspan="1" colspan="1">2</td><td rowspan="1" colspan="1">L 50-</td></tr><tr><td rowspan="1" colspan="1">
                  <italic>
                    <tp:taxon-name><tp:taxon-name-part taxon-name-part-type="genus" reg="Paragehyra">P.</tp:taxon-name-part><tp:taxon-name-part taxon-name-part-type="species" reg="gabriellae">gabriellae</tp:taxon-name-part></tp:taxon-name>
                  </italic>
                </td><td rowspan="1" colspan="1"><named-content xmlns:xlink="http://www.w3.org/1999/xlink" content-type="dwc:institutional_code" xlink:title="Zoologische Staatssammlung, Munich, Germany" xlink:href="http://grbio.org/institution/zoologische-staatssammlung" xlink:type="simple">ZSM</named-content> 0181/2004</td><td rowspan="1" colspan="1">_</td><td rowspan="1" colspan="1">NA</td><td rowspan="1" colspan="1">+ *</td><td rowspan="1" colspan="1">-</td><td rowspan="1" colspan="1">*</td><td rowspan="1" colspan="1">1 (10/9)</td><td rowspan="1" colspan="1">2</td><td rowspan="1" colspan="1">1</td><td rowspan="1" colspan="1">s8</td><td rowspan="1" colspan="1">9-8</td><td rowspan="1" colspan="1">10,10,10,9 b; 10,10,9,11 b</td><td rowspan="1" colspan="1">s=</td><td rowspan="1" colspan="1">s+</td><td rowspan="1" colspan="1">s+</td><td rowspan="1" colspan="1">2</td><td rowspan="1" colspan="1">L50</td></tr><tr><td rowspan="1" colspan="1">
                  <italic>
                    <tp:taxon-name><tp:taxon-name-part taxon-name-part-type="genus" reg="Paragehyra">P.</tp:taxon-name-part><tp:taxon-name-part taxon-name-part-type="species" reg="gabriellae">gabriellae</tp:taxon-name-part></tp:taxon-name>
                  </italic>
                </td><td rowspan="1" colspan="1"><named-content xmlns:xlink="http://www.w3.org/1999/xlink" content-type="dwc:institutional_code" xlink:title="Zoologische Staatssammlung, Munich, Germany" xlink:href="http://grbio.org/institution/zoologische-staatssammlung" xlink:type="simple">ZSM</named-content> 0182/2004</td><td rowspan="1" colspan="1">_</td><td rowspan="1" colspan="1">NA</td><td rowspan="1" colspan="1">+ *</td><td rowspan="1" colspan="1">-</td><td rowspan="1" colspan="1">*</td><td rowspan="1" colspan="1">1(9/8)</td><td rowspan="1" colspan="1">2</td><td rowspan="1" colspan="1">1</td><td rowspan="1" colspan="1">s8</td><td rowspan="1" colspan="1">9-10</td><td rowspan="1" colspan="1">10,12,11,12 b; 11,12,12,12 b</td><td rowspan="1" colspan="1">s=</td><td rowspan="1" colspan="1">s+</td><td rowspan="1" colspan="1">s+</td><td rowspan="1" colspan="1">2</td><td rowspan="1" colspan="1">L50</td></tr><tr><td rowspan="1" colspan="1">
                  <italic>
                    <tp:taxon-name><tp:taxon-name-part taxon-name-part-type="genus" reg="Paragehyra">P.</tp:taxon-name-part><tp:taxon-name-part taxon-name-part-type="species" reg="gabriellae">gabriellae</tp:taxon-name-part></tp:taxon-name>
                  </italic>
                </td><td rowspan="1" colspan="1"><named-content xmlns:xlink="http://www.w3.org/1999/xlink" content-type="dwc:institutional_code" xlink:title="Zoologische Staatssammlung, Munich, Germany" xlink:href="http://grbio.org/institution/zoologische-staatssammlung" xlink:type="simple">ZSM</named-content> 0336/2005</td><td rowspan="1" colspan="1">_</td><td rowspan="1" colspan="1">NA</td><td rowspan="1" colspan="1">+ *</td><td rowspan="1" colspan="1">-</td><td rowspan="1" colspan="1">*</td><td rowspan="1" colspan="1">1 (9/9)</td><td rowspan="1" colspan="1">Le 3; R 1</td><td rowspan="1" colspan="1">1</td><td rowspan="1" colspan="1">s9</td><td rowspan="1" colspan="1">9-9</td><td rowspan="1" colspan="1">9,10,11,10 b; 10,11,10,10 b</td><td rowspan="1" colspan="1">s=</td><td rowspan="1" colspan="1">s+</td><td rowspan="1" colspan="1">s+</td><td rowspan="1" colspan="1">2</td><td rowspan="1" colspan="1">L50</td></tr><tr><td rowspan="1" colspan="1">
                  <italic>
                    <tp:taxon-name><tp:taxon-name-part taxon-name-part-type="genus" reg="Paragehyra">P.</tp:taxon-name-part><tp:taxon-name-part taxon-name-part-type="species" reg="gabriellae">gabriellae</tp:taxon-name-part></tp:taxon-name>
                  </italic>
                </td><td rowspan="1" colspan="1"><named-content xmlns:xlink="http://www.w3.org/1999/xlink" content-type="dwc:institutional_code" xlink:title="Zoologische Staatssammlung, Munich, Germany" xlink:href="http://grbio.org/institution/zoologische-staatssammlung" xlink:type="simple">ZSM</named-content> 0337/2005</td><td rowspan="1" colspan="1">_</td><td rowspan="1" colspan="1">NA</td><td rowspan="1" colspan="1">+ *</td><td rowspan="1" colspan="1">-</td><td rowspan="1" colspan="1">*</td><td rowspan="1" colspan="1">1 (9/9)</td><td rowspan="1" colspan="1">Le 3; R 2</td><td rowspan="1" colspan="1">1</td><td rowspan="1" colspan="1">s7</td><td rowspan="1" colspan="1">10-9</td><td rowspan="1" colspan="1">10,11,10,11 b; 12,12,11,11 b</td><td rowspan="1" colspan="1">s=</td><td rowspan="1" colspan="1">s+</td><td rowspan="1" colspan="1">s+</td><td rowspan="1" colspan="1">2</td><td rowspan="1" colspan="1">L50</td></tr><tr><td rowspan="1" colspan="1">
                  <italic>
                    <tp:taxon-name><tp:taxon-name-part taxon-name-part-type="genus" reg="Paragehyra">P.</tp:taxon-name-part><tp:taxon-name-part taxon-name-part-type="species" reg="gabriellae">gabriellae</tp:taxon-name-part></tp:taxon-name>
                  </italic>
                </td><td rowspan="1" colspan="1"><named-content xmlns:xlink="http://www.w3.org/1999/xlink" content-type="dwc:institutional_code" xlink:title="Zoologische Staatssammlung, Munich, Germany" xlink:href="http://grbio.org/institution/zoologische-staatssammlung" xlink:type="simple">ZSM</named-content> 0335/2005</td><td rowspan="1" colspan="1">_</td><td rowspan="1" colspan="1">J</td><td rowspan="1" colspan="1">+ *</td><td rowspan="1" colspan="1">-</td><td rowspan="1" colspan="1">NA</td><td rowspan="1" colspan="1">1 (10/9)</td><td rowspan="1" colspan="1">3</td><td rowspan="1" colspan="1">1</td><td rowspan="1" colspan="1">s9</td><td rowspan="1" colspan="1">9-9</td><td rowspan="1" colspan="1">10,10,10,10 b; 12,11,11,11 b</td><td rowspan="1" colspan="1">s=</td><td rowspan="1" colspan="1">s+</td><td rowspan="1" colspan="1">NA</td><td rowspan="1" colspan="1">2</td><td rowspan="1" colspan="1">L 50-</td></tr><tr><td rowspan="1" colspan="1">
                  <italic>
                    <tp:taxon-name><tp:taxon-name-part taxon-name-part-type="genus" reg="Paragehyra">P.</tp:taxon-name-part><tp:taxon-name-part taxon-name-part-type="species" reg="felicitae">felicitae</tp:taxon-name-part></tp:taxon-name>
                  </italic>
                </td><td rowspan="1" colspan="1"><named-content xmlns:xlink="http://www.w3.org/1999/xlink" content-type="dwc:institutional_code" xlink:title="Zoologische Staatssammlung, Munich, Germany" xlink:href="http://grbio.org/institution/zoologische-staatssammlung" xlink:type="simple">ZSM</named-content> 1613/2010</td><td rowspan="1" colspan="1">
                  <abbrev xmlns:xlink="http://www.w3.org/1999/xlink" xlink:title="paratype" id="ABBRID0EPXAG" xlink:type="simple">PT</abbrev>
                </td><td rowspan="1" colspan="1">F</td><td rowspan="1" colspan="1">+/12</td><td rowspan="1" colspan="1">+</td><td rowspan="1" colspan="1">+</td><td rowspan="1" colspan="1">1 (9/7)</td><td rowspan="1" colspan="1">3</td><td rowspan="1" colspan="1">3 (6)</td><td rowspan="1" colspan="1">s9</td><td rowspan="1" colspan="1">3-2</td><td rowspan="1" colspan="1">5,5,5,5 c; 5,5,6,5 c</td><td rowspan="1" colspan="1">s=</td><td rowspan="1" colspan="1">s-</td><td rowspan="1" colspan="1">s+</td><td rowspan="1" colspan="1">2</td><td rowspan="1" colspan="1">L 50+</td></tr><tr><td rowspan="1" colspan="1">
                  <italic>
                    <tp:taxon-name><tp:taxon-name-part taxon-name-part-type="genus" reg="Paragehyra">P.</tp:taxon-name-part><tp:taxon-name-part taxon-name-part-type="species" reg="felicitae">felicitae</tp:taxon-name-part></tp:taxon-name>
                  </italic>
                </td><td rowspan="1" colspan="1"><named-content xmlns:xlink="http://www.w3.org/1999/xlink" content-type="dwc:institutional_code" xlink:title="Zoologische Staatssammlung, Munich, Germany" xlink:href="http://grbio.org/institution/zoologische-staatssammlung" xlink:type="simple">ZSM</named-content> 1612/2010</td><td rowspan="1" colspan="1">
                  <abbrev xmlns:xlink="http://www.w3.org/1999/xlink" xlink:title="paratype" id="ABBRID0E4ZAG" xlink:type="simple">PT</abbrev>
                </td><td rowspan="1" colspan="1">M</td><td rowspan="1" colspan="1">+/12</td><td rowspan="1" colspan="1">+</td><td rowspan="1" colspan="1">+</td><td rowspan="1" colspan="1">1 (8/7)</td><td rowspan="1" colspan="1">1</td><td rowspan="1" colspan="1">3 (6)</td><td rowspan="1" colspan="1">l6</td><td rowspan="1" colspan="1">3-3</td><td rowspan="1" colspan="1">4,5,5,5 c; 6,5,5,5 c</td><td rowspan="1" colspan="1">s=</td><td rowspan="1" colspan="1">s-</td><td rowspan="1" colspan="1">s+</td><td rowspan="1" colspan="1">2</td><td rowspan="1" colspan="1">L 50+</td></tr><tr><td rowspan="1" colspan="1">
                  <italic>
                    <tp:taxon-name><tp:taxon-name-part taxon-name-part-type="genus" reg="Paragehyra">P.</tp:taxon-name-part><tp:taxon-name-part taxon-name-part-type="species" reg="felicitae">felicitae</tp:taxon-name-part></tp:taxon-name>
                  </italic>
                </td><td rowspan="1" colspan="1"><named-content xmlns:xlink="http://www.w3.org/1999/xlink" content-type="dwc:institutional_code" xlink:title="Zoologische Staatssammlung, Munich, Germany" xlink:href="http://grbio.org/institution/zoologische-staatssammlung" xlink:type="simple">ZSM</named-content> 1611/2010</td><td rowspan="1" colspan="1">
                  <abbrev xmlns:xlink="http://www.w3.org/1999/xlink" xlink:title="holotype" id="ABBRID0EL3AG" xlink:type="simple">HT</abbrev>
                </td><td rowspan="1" colspan="1">M</td><td rowspan="1" colspan="1">+/12</td><td rowspan="1" colspan="1">+</td><td rowspan="1" colspan="1">+</td><td rowspan="1" colspan="1">1 (8/9)</td><td rowspan="1" colspan="1">3</td><td rowspan="1" colspan="1">3 (6)</td><td rowspan="1" colspan="1">l6</td><td rowspan="1" colspan="1">3-3</td><td rowspan="1" colspan="1">5,5,5,5 c; 6,6,5,5 c</td><td rowspan="1" colspan="1">s=</td><td rowspan="1" colspan="1">s-</td><td rowspan="1" colspan="1">s+</td><td rowspan="1" colspan="1">2</td><td rowspan="1" colspan="1">L 50+</td></tr><tr><td rowspan="1" colspan="1">
                  <italic>
                    <tp:taxon-name><tp:taxon-name-part taxon-name-part-type="genus" reg="Paragehyra">P.</tp:taxon-name-part><tp:taxon-name-part taxon-name-part-type="species" reg="felicitae">felicitae</tp:taxon-name-part></tp:taxon-name>
                  </italic>
                </td><td rowspan="1" colspan="1"><named-content xmlns:xlink="http://www.w3.org/1999/xlink" content-type="dwc:institutional_code" xlink:title="Zoologische Staatssammlung, Munich, Germany" xlink:href="http://grbio.org/institution/zoologische-staatssammlung" xlink:type="simple">ZSM</named-content> 1610/2010</td><td rowspan="1" colspan="1">
                  <abbrev xmlns:xlink="http://www.w3.org/1999/xlink" xlink:title="paratype" id="ABBRID0EZ5AG" xlink:type="simple">PT</abbrev>
                </td><td rowspan="1" colspan="1">M</td><td rowspan="1" colspan="1">+/12</td><td rowspan="1" colspan="1">+</td><td rowspan="1" colspan="1">+</td><td rowspan="1" colspan="1">1 (8/9)</td><td rowspan="1" colspan="1">1</td><td rowspan="1" colspan="1">3 (6)</td><td rowspan="1" colspan="1">l6</td><td rowspan="1" colspan="1">2-3</td><td rowspan="1" colspan="1">5,5,5,5 c; 5,5,5,5 c</td><td rowspan="1" colspan="1">s=</td><td rowspan="1" colspan="1">s-</td><td rowspan="1" colspan="1">s+</td><td rowspan="1" colspan="1">2</td><td rowspan="1" colspan="1">L 50+</td></tr><tr><td rowspan="1" colspan="1">
                  <bold>
                    <italic>
                      <tp:taxon-name><tp:taxon-name-part taxon-name-part-type="genus" reg="Paragehyra">P.</tp:taxon-name-part><tp:taxon-name-part taxon-name-part-type="species" reg="felicitae">felicitae</tp:taxon-name-part></tp:taxon-name>
                    </italic>
                  </bold>
                </td><td rowspan="1" colspan="1">
                  <bold><named-content xmlns:xlink="http://www.w3.org/1999/xlink" content-type="dwc:institutional_code" xlink:title="Zoologische Staatssammlung, Munich, Germany" xlink:href="http://grbio.org/institution/zoologische-staatssammlung" xlink:type="simple">ZSM</named-content> 14/2023 (ACZCV747)</bold>
                </td><td rowspan="1" colspan="1">_</td><td rowspan="1" colspan="1">
                  <bold>F</bold>
                </td><td rowspan="1" colspan="1">+/<bold>12</bold></td><td rowspan="1" colspan="1">+</td><td rowspan="1" colspan="1">+</td><td rowspan="1" colspan="1">
                  <bold>1 (8/7)</bold>
                </td><td rowspan="1" colspan="1">
                  <bold>1</bold>
                </td><td rowspan="1" colspan="1">
                  <bold>3 (7)</bold>
                </td><td rowspan="1" colspan="1">
                  <bold>l7/l8</bold>
                </td><td rowspan="1" colspan="1">
                  <bold>3-3</bold>
                </td><td rowspan="1" colspan="1">
                  <bold>5,5,5,6 c; 4,5,5,4 c</bold>
                </td><td rowspan="1" colspan="1"><bold>s</bold>-</td><td rowspan="1" colspan="1"><bold>s</bold>-</td><td rowspan="1" colspan="1"><bold>s</bold>+</td><td rowspan="1" colspan="1">
                  <bold>1</bold>
                </td><td rowspan="1" colspan="1"><bold>L 50</bold>+</td></tr><tr><td rowspan="1" colspan="1">
                  <bold>
                    <italic>
                      <tp:taxon-name><tp:taxon-name-part taxon-name-part-type="genus" reg="Paragehyra">P.</tp:taxon-name-part><tp:taxon-name-part taxon-name-part-type="species" reg="felicitae">felicitae</tp:taxon-name-part></tp:taxon-name>
                    </italic>
                  </bold>
                </td><td rowspan="1" colspan="1">
                  <bold><named-content xmlns:xlink="http://www.w3.org/1999/xlink" content-type="dwc:institutional_code" xlink:title="Zoologische Staatssammlung, Munich, Germany" xlink:href="http://grbio.org/institution/zoologische-staatssammlung" xlink:type="simple">ZSM</named-content> 13/2023 (ACZCV522)</bold>
                </td><td rowspan="1" colspan="1">_</td><td rowspan="1" colspan="1">
                  <bold>J</bold>
                </td><td rowspan="1" colspan="1">+/<bold>12</bold></td><td rowspan="1" colspan="1">+</td><td rowspan="1" colspan="1">+</td><td rowspan="1" colspan="1">
                  <bold>1 (8/7)</bold>
                </td><td rowspan="1" colspan="1">
                  <bold>1</bold>
                </td><td rowspan="1" colspan="1">
                  <bold>3 (3)</bold>
                </td><td rowspan="1" colspan="1">
                  <bold>l7/l6</bold>
                </td><td rowspan="1" colspan="1">
                  <bold>3-2</bold>
                </td><td rowspan="1" colspan="1">
                  <bold>5,4,4,4 a; 5,4,5,5 c</bold>
                </td><td rowspan="1" colspan="1"><bold>s</bold>-</td><td rowspan="1" colspan="1"><bold>s</bold>-</td><td rowspan="1" colspan="1"><bold>s</bold>+</td><td rowspan="1" colspan="1">
                  <bold>2</bold>
                </td><td rowspan="1" colspan="1"><bold>L 50</bold>+</td></tr><tr><td rowspan="1" colspan="1">
                  <bold><italic><tp:taxon-name><tp:taxon-name-part taxon-name-part-type="genus" reg="Paragehyra">P.</tp:taxon-name-part><tp:taxon-name-part taxon-name-part-type="species" reg="tsaranoro">tsaranoro</tp:taxon-name-part></tp:taxon-name></italic> sp. nov.</bold>
                </td><td rowspan="1" colspan="1">
                  <bold><named-content xmlns:xlink="http://www.w3.org/1999/xlink" content-type="dwc:institutional_code" xlink:title="Zoologische Staatssammlung, Munich, Germany" xlink:href="http://grbio.org/institution/zoologische-staatssammlung" xlink:type="simple">ZSM</named-content> 10/2023 (ACZCV600)</bold>
                </td><td rowspan="1" colspan="1">
                  <bold>
                    <abbrev xmlns:xlink="http://www.w3.org/1999/xlink" xlink:title="paratype" id="ABBRID0EVIBG" xlink:type="simple">PT</abbrev>
                  </bold>
                </td><td rowspan="1" colspan="1">
                  <bold>F</bold>
                </td><td rowspan="1" colspan="1">+/<bold>12</bold></td><td rowspan="1" colspan="1">+ *</td><td rowspan="1" colspan="1">
                  <bold>NA</bold>
                </td><td rowspan="1" colspan="1">
                  <bold>1 (7/6)</bold>
                </td><td rowspan="1" colspan="1">
                  <bold>1</bold>
                </td><td rowspan="1" colspan="1">
                  <bold>3 (6)</bold>
                </td><td rowspan="1" colspan="1">
                  <bold>l5/l6</bold>
                </td><td rowspan="1" colspan="1">
                  <bold>3-2</bold>
                </td><td rowspan="1" colspan="1">
                  <bold>5,5,5,4 a; 4,5,5,6 a</bold>
                </td><td rowspan="1" colspan="1"><bold>s</bold>-</td><td rowspan="1" colspan="1"><bold>s</bold>-</td><td rowspan="1" colspan="1">
                  <bold>NA</bold>
                </td><td rowspan="1" colspan="1">
                  <bold>2</bold>
                </td><td rowspan="1" colspan="1"><bold>L 50</bold>+</td></tr><tr><td rowspan="1" colspan="1">
                  <bold><italic><tp:taxon-name><tp:taxon-name-part taxon-name-part-type="genus" reg="Paragehyra">P.</tp:taxon-name-part><tp:taxon-name-part taxon-name-part-type="species" reg="tsaranoro">tsaranoro</tp:taxon-name-part></tp:taxon-name></italic> sp. nov.</bold>
                </td><td rowspan="1" colspan="1">
                  <bold><named-content xmlns:xlink="http://www.w3.org/1999/xlink" content-type="dwc:institutional_code" xlink:title="Zoologische Staatssammlung, Munich, Germany" xlink:href="http://grbio.org/institution/zoologische-staatssammlung" xlink:type="simple">ZSM</named-content> 11/2023 (ACZCV765)</bold>
                </td><td rowspan="1" colspan="1">
                  <bold>
                    <abbrev xmlns:xlink="http://www.w3.org/1999/xlink" xlink:title="holotype" id="ABBRID0ESMBG" xlink:type="simple">HT</abbrev>
                  </bold>
                </td><td rowspan="1" colspan="1">
                  <bold>M</bold>
                </td><td rowspan="1" colspan="1">+/<bold>12</bold></td><td rowspan="1" colspan="1">+ *</td><td rowspan="1" colspan="1">+</td><td rowspan="1" colspan="1">
                  <bold>1 (7/8)</bold>
                </td><td rowspan="1" colspan="1">
                  <bold>Le 1; R 4</bold>
                </td><td rowspan="1" colspan="1">
                  <bold>3 (3)</bold>
                </td><td rowspan="1" colspan="1">
                  <bold>l5/l6</bold>
                </td><td rowspan="1" colspan="1">
                  <bold>3-3</bold>
                </td><td rowspan="1" colspan="1">
                  <bold>5,5,5,5 a; 5,6,5,5 a</bold>
                </td><td rowspan="1" colspan="1"><bold>s</bold>-</td><td rowspan="1" colspan="1"><bold>s</bold>-</td><td rowspan="1" colspan="1"><bold>s</bold>+</td><td rowspan="1" colspan="1">
                  <bold>2</bold>
                </td><td rowspan="1" colspan="1"><bold>L 50</bold>+</td></tr><tr><td rowspan="1" colspan="1">
                  <bold><italic><tp:taxon-name><tp:taxon-name-part taxon-name-part-type="genus" reg="Paragehyra">P.</tp:taxon-name-part><tp:taxon-name-part taxon-name-part-type="species" reg="tsaranoro">tsaranoro</tp:taxon-name-part></tp:taxon-name></italic> sp. nov.</bold>
                </td><td rowspan="1" colspan="1">
                  <bold><named-content xmlns:xlink="http://www.w3.org/1999/xlink" content-type="dwc:institutional_code" xlink:title="Zoologische Staatssammlung, Munich, Germany" xlink:href="http://grbio.org/institution/zoologische-staatssammlung" xlink:type="simple">ZSM</named-content> 12/2023 (ACZCV809)</bold>
                </td><td rowspan="1" colspan="1">_</td><td rowspan="1" colspan="1">
                  <bold>J</bold>
                </td><td rowspan="1" colspan="1">+/<bold>12</bold></td><td rowspan="1" colspan="1">+ *</td><td rowspan="1" colspan="1">+</td><td rowspan="1" colspan="1">
                  <bold>1 (8/8)</bold>
                </td><td rowspan="1" colspan="1">
                  <bold>1</bold>
                </td><td rowspan="1" colspan="1">
                  <bold>3 (4)</bold>
                </td><td rowspan="1" colspan="1">
                  <bold>l6</bold>
                </td><td rowspan="1" colspan="1">
                  <bold>2-3</bold>
                </td><td rowspan="1" colspan="1">
                  <bold>5,5,5,1 a; 5,4,6,5 a</bold>
                </td><td rowspan="1" colspan="1"><bold>s</bold>-</td><td rowspan="1" colspan="1"><bold>s</bold>-</td><td rowspan="1" colspan="1"><bold>s</bold>+</td><td rowspan="1" colspan="1"><bold>1</bold>*</td><td rowspan="1" colspan="1"><bold>L 50</bold>+</td></tr><tr><td rowspan="1" colspan="1">
                  <italic>
                    <tp:taxon-name><tp:taxon-name-part taxon-name-part-type="genus" reg="Paragehyra">P.</tp:taxon-name-part><tp:taxon-name-part taxon-name-part-type="species" reg="petiti">petiti</tp:taxon-name-part></tp:taxon-name>
                  </italic>
                </td><td rowspan="1" colspan="1"><named-content xmlns:xlink="http://www.w3.org/1999/xlink" content-type="dwc:institutional_code" xlink:title="Zoologische Staatssammlung, Munich, Germany" xlink:href="http://grbio.org/institution/zoologische-staatssammlung" xlink:type="simple">ZSM</named-content> 593/2000</td><td rowspan="1" colspan="1">_</td><td rowspan="1" colspan="1">M</td><td rowspan="1" colspan="1">+/10</td><td rowspan="1" colspan="1">+ *</td><td rowspan="1" colspan="1">+</td><td rowspan="1" colspan="1">2 (4/4)</td><td rowspan="1" colspan="1">1</td><td rowspan="1" colspan="1">3 (5)</td><td rowspan="1" colspan="1">l5</td><td rowspan="1" colspan="1">3-3</td><td rowspan="1" colspan="1">5,5,4,4 c; 4,6,5,5 c</td><td rowspan="1" colspan="1">s-</td><td rowspan="1" colspan="1">s-</td><td rowspan="1" colspan="1">s-</td><td rowspan="1" colspan="1">1</td><td rowspan="1" colspan="1">L 50+</td></tr><tr><td rowspan="1" colspan="1">
                  <italic>
                    <tp:taxon-name><tp:taxon-name-part taxon-name-part-type="genus" reg="Paragehyra">P.</tp:taxon-name-part><tp:taxon-name-part taxon-name-part-type="species" reg="petiti">petiti</tp:taxon-name-part></tp:taxon-name>
                  </italic>
                </td><td rowspan="1" colspan="1"><named-content xmlns:xlink="http://www.w3.org/1999/xlink" content-type="dwc:institutional_code" xlink:title="Zoologische Staatssammlung, Munich, Germany" xlink:href="http://grbio.org/institution/zoologische-staatssammlung" xlink:type="simple">ZSM</named-content> 594/2000</td><td rowspan="1" colspan="1">_</td><td rowspan="1" colspan="1">M</td><td rowspan="1" colspan="1">+/10</td><td rowspan="1" colspan="1">+ *</td><td rowspan="1" colspan="1">+</td><td rowspan="1" colspan="1">2 (5/5)</td><td rowspan="1" colspan="1">1</td><td rowspan="1" colspan="1">3 (6)</td><td rowspan="1" colspan="1">l5</td><td rowspan="1" colspan="1">2-2</td><td rowspan="1" colspan="1">4,4,4,4 c; 4,4,4,4 c</td><td rowspan="1" colspan="1">s-</td><td rowspan="1" colspan="1">s-</td><td rowspan="1" colspan="1">s-</td><td rowspan="1" colspan="1">1</td><td rowspan="1" colspan="1">L 50+</td></tr><tr><td rowspan="1" colspan="1">
                  <italic>
                    <tp:taxon-name><tp:taxon-name-part taxon-name-part-type="genus" reg="Paragehyra">P.</tp:taxon-name-part><tp:taxon-name-part taxon-name-part-type="species" reg="petiti">petiti</tp:taxon-name-part></tp:taxon-name>
                  </italic>
                </td><td rowspan="1" colspan="1"><named-content xmlns:xlink="http://www.w3.org/1999/xlink" content-type="dwc:institutional_code" xlink:title="Zoologische Staatssammlung, Munich, Germany" xlink:href="http://grbio.org/institution/zoologische-staatssammlung" xlink:type="simple">ZSM</named-content> 592/2000</td><td rowspan="1" colspan="1">_</td><td rowspan="1" colspan="1">F</td><td rowspan="1" colspan="1">+/10</td><td rowspan="1" colspan="1">+ *</td><td rowspan="1" colspan="1">+</td><td rowspan="1" colspan="1">2 (6/5)</td><td rowspan="1" colspan="1">Le 4; R 1</td><td rowspan="1" colspan="1">3 (6)</td><td rowspan="1" colspan="1">l5</td><td rowspan="1" colspan="1">2-3</td><td rowspan="1" colspan="1">4,4,5,4 c; 4,4,4,4 c</td><td rowspan="1" colspan="1">s-</td><td rowspan="1" colspan="1">s-</td><td rowspan="1" colspan="1">s-</td><td rowspan="1" colspan="1">1</td><td rowspan="1" colspan="1">L 50+</td></tr><tr><td rowspan="1" colspan="1">
                  <tp:taxon-name><tp:taxon-name-part taxon-name-part-type="genus" reg="Paragehyra">P.</tp:taxon-name-part><tp:taxon-name-part taxon-name-part-type="uncertainty-rank">cf.</tp:taxon-name-part><tp:taxon-name-part taxon-name-part-type="species" reg="petiti">petiti</tp:taxon-name-part></tp:taxon-name>
                </td><td rowspan="1" colspan="1"><abbrev xmlns:xlink="http://www.w3.org/1999/xlink" content-type="institution" xlink:title="Mention Zoologie et Biodiversité Animale, Université d’Antananarivo, Antananarivo, Madagascar" id="ABBRID0EN1BG" xlink:type="simple">UADBA</abbrev> 28056</td><td rowspan="1" colspan="1">_</td><td rowspan="1" colspan="1">M</td><td rowspan="1" colspan="1">+/10</td><td rowspan="1" colspan="1">+</td><td rowspan="1" colspan="1">+</td><td rowspan="1" colspan="1">1 (6/5)</td><td rowspan="1" colspan="1">1</td><td rowspan="1" colspan="1">3 (6)</td><td rowspan="1" colspan="1">l7</td><td rowspan="1" colspan="1">NA</td><td rowspan="1" colspan="1">NA</td><td rowspan="1" colspan="1">s-</td><td rowspan="1" colspan="1">s-</td><td rowspan="1" colspan="1">s+</td><td rowspan="1" colspan="1">1*</td><td rowspan="1" colspan="1">L 50+</td></tr><tr><td rowspan="1" colspan="1">
                  <tp:taxon-name><tp:taxon-name-part taxon-name-part-type="genus" reg="Paragehyra">P.</tp:taxon-name-part><tp:taxon-name-part taxon-name-part-type="uncertainty-rank">cf.</tp:taxon-name-part><tp:taxon-name-part taxon-name-part-type="species" reg="petiti">petiti</tp:taxon-name-part></tp:taxon-name>
                </td><td rowspan="1" colspan="1"><abbrev xmlns:xlink="http://www.w3.org/1999/xlink" content-type="institution" xlink:title="Mention Zoologie et Biodiversité Animale, Université d’Antananarivo, Antananarivo, Madagascar" id="ABBRID0EX3BG" xlink:type="simple">UADBA</abbrev> 28038</td><td rowspan="1" colspan="1">_</td><td rowspan="1" colspan="1">M</td><td rowspan="1" colspan="1">+/10£</td><td rowspan="1" colspan="1">+</td><td rowspan="1" colspan="1">+</td><td rowspan="1" colspan="1">1 (6/5)</td><td rowspan="1" colspan="1">1</td><td rowspan="1" colspan="1">3 (6)</td><td rowspan="1" colspan="1">l7</td><td rowspan="1" colspan="1">NA</td><td rowspan="1" colspan="1">NA</td><td rowspan="1" colspan="1">s-</td><td rowspan="1" colspan="1">s-</td><td rowspan="1" colspan="1">s+</td><td rowspan="1" colspan="1">1*</td><td rowspan="1" colspan="1">L 50+</td></tr></tbody></table><table-wrap-foot><fn><p>Abbreviations not reported in the text: Le, left; R, right. Description of the alternative character states: <abbrev xmlns:xlink="http://www.w3.org/1999/xlink" xlink:title="body tubercles and number of longitudinal rows of enlarged tubercles on body" id="ABBRID0EQ5BG" xlink:type="simple">BT</abbrev>, body tubercles and number of longitudinal rows of enlarged tubercles on body (+, present; -, absent; *, small tubercles not arranged in distinct rows; £, 9 complete rows and 1 truncated row; #, number of rows); <abbrev xmlns:xlink="http://www.w3.org/1999/xlink" xlink:title="tubercles on dorsal surface of limbs" id="ABBRID0EU5BG" xlink:type="simple">TDL</abbrev>, tubercles on dorsal surface of limbs (+, present; -, absent; *, present on hind limbs and only on distal portions on forelimbs); <abbrev xmlns:xlink="http://www.w3.org/1999/xlink" xlink:title="tail tubercles" id="ABBRID0EY5BG" xlink:type="simple">TT</abbrev>, tail tubercles (+, present and organised in transverse rows; -, absent; *, present but not organised in transverse rows); I, infralabial scales (1, decrease in size gradually in posterior direction; 2, first scales markedly larger than remainders; #, number of scales right/left); C, chin scales (1, lateral chin scales extend forward along each side, excluded from contact with first line of infralabials and first postmentals, in contact with second line of infralabials; 2, lateral chin scales extend forward along each side, in contact with first and second infralabials and with first postmentals; 3, lateral chin scales extend forward along each side, excluded from contact with first infralabials, in contact with first postmentals and second infralabials; 4, lateral chin scales extend forward along each side, excluded from contact with first and second infralabials and first postmentals, in contact with third infralabials); <abbrev xmlns:xlink="http://www.w3.org/1999/xlink" xlink:title="ventral scales on distal" id="ABBRID0E35BG" xlink:type="simple">VET</abbrev>, ventral scales on distal (tibial) segment of hind limbs (1, normal size compared with scales on the proximal segments of hind limbs; 2, slightly larger; 3, enlarged into plates especially distantly; #, number of plates); <abbrev xmlns:xlink="http://www.w3.org/1999/xlink" xlink:title="scales on preaxial-ventral portion of pes between end of tibia and base of digit I" id="ABBRID0EA6BG" xlink:type="simple">SPP</abbrev>, scales on preaxial-ventral portion of pes between end of tibia and base of digit I (s, small; l, large; #, number of scales right/left); <abbrev xmlns:xlink="http://www.w3.org/1999/xlink" xlink:title="subdigital scales between enlarged basal scales and distal pad on digit I of manus and pes" id="ABBRID0EE6BG" xlink:type="simple">SS</abbrev>, subdigital scales between enlarged basal scales and distal pad on digit I of manus and pes (left side) (#, number of scales manus-pes); <abbrev xmlns:xlink="http://www.w3.org/1999/xlink" xlink:title="subdigital scales on claw-bearing segment of digits II−V of manus and pes" id="ABBRID0EI6BG" xlink:type="simple">SSC</abbrev>, subdigital scales on claw-bearing segment of digits II−V of manus and pes (left side) (a, distalmost scale markedly larger; b, numerous small scales increasing gradually in size distantly; c, large scales almost equal in size; #, number of scales); <abbrev xmlns:xlink="http://www.w3.org/1999/xlink" xlink:title="dorsal scales on body surface" id="ABBRID0EM6BG" xlink:type="simple">DO</abbrev>, dorsal scales on body surface (s, smooth; k, keeled; =, equal size than ventrals; -, smaller than ventrals); <abbrev xmlns:xlink="http://www.w3.org/1999/xlink" xlink:title="ventral scales on body surface" id="ABBRID0EQ6BG" xlink:type="simple">VE</abbrev>, ventral scales on body surface (s, smooth; k, keeled; +, pigmented; -, unpigmented or poorly pigmented); <abbrev xmlns:xlink="http://www.w3.org/1999/xlink" xlink:title="subcaudal scales" id="ABBRID0EU6BG" xlink:type="simple">SC</abbrev>, subcaudal scales (s, smooth; k, keeled; +, pigmented; -, unpigmented); <abbrev xmlns:xlink="http://www.w3.org/1999/xlink" xlink:title="mental scale" id="ABBRID0EY6BG" xlink:type="simple">ME</abbrev>, mental scale (1, bell-shaped; 2, triangle-shaped; *, modified); <abbrev xmlns:xlink="http://www.w3.org/1999/xlink" xlink:title="dimension of first postmental scales" id="ABBRID0E36BG" xlink:type="simple">1PM</abbrev>, dimension of first postmental scales (L, large; 50+, in contact for more than the 50% of their length; 50-, in contact for less than the 50% of their length; 50, in contact for the 50% of their length).</p></fn></table-wrap-foot></table-wrap><table-wrap id="T4" position="float" orientation="portrait"><label>Table 4.</label><caption><p>Morphological diagnostic characters of the genus <italic><tp:taxon-name><tp:taxon-name-part taxon-name-part-type="genus" reg="Paragehyra">Paragehyra</tp:taxon-name-part></tp:taxon-name></italic>. In bold are different character states relative to <italic><tp:taxon-name><tp:taxon-name-part taxon-name-part-type="genus" reg="Paragehyra">P.</tp:taxon-name-part><tp:taxon-name-part taxon-name-part-type="species" reg="tsaranoro">tsaranoro</tp:taxon-name-part></tp:taxon-name></italic> sp. nov. The state definition of characters C, <abbrev xmlns:xlink="http://www.w3.org/1999/xlink" xlink:title="ventral scales on distal" id="ABBRID0EKPBI" xlink:type="simple">VET</abbrev>, <abbrev xmlns:xlink="http://www.w3.org/1999/xlink" xlink:title="scales on preaxial-ventral portion of pes between end of tibia and base of digit I" id="ABBRID0EOPBI" xlink:type="simple">SPP</abbrev>, <abbrev xmlns:xlink="http://www.w3.org/1999/xlink" xlink:title="dorsal scales on body surface" id="ABBRID0ESPBI" xlink:type="simple">DO</abbrev>, and <abbrev xmlns:xlink="http://www.w3.org/1999/xlink" xlink:title="mental scale" id="ABBRID0EWPBI" xlink:type="simple">ME</abbrev> of <italic><tp:taxon-name><tp:taxon-name-part taxon-name-part-type="genus" reg="Paragehyra">P.</tp:taxon-name-part><tp:taxon-name-part taxon-name-part-type="species" reg="felicitae">felicitae</tp:taxon-name-part></tp:taxon-name></italic> has been updated relative to the species description (<xref ref-type="bibr" rid="B21">Crottini et al. 2015</xref>) following the morphological inspection of the two recently collected voucher specimens (Table <xref ref-type="table" rid="T1">1</xref>, Suppl. material <xref ref-type="supplementary-material" rid="S1">1</xref>). See Morphological measurements for character definitions.</p></caption><table id="TID0EI5CK" rules="all"><tbody><tr><th rowspan="1" colspan="1">Character</th><th rowspan="1" colspan="1"><italic><tp:taxon-name><tp:taxon-name-part taxon-name-part-type="genus" reg="Paragehyra">P.</tp:taxon-name-part><tp:taxon-name-part taxon-name-part-type="species" reg="tsaranoro">tsaranoro</tp:taxon-name-part></tp:taxon-name></italic> sp. nov.</th><th rowspan="1" colspan="1">
                  <italic>
                    <tp:taxon-name><tp:taxon-name-part taxon-name-part-type="genus" reg="Paragehyra">P.</tp:taxon-name-part><tp:taxon-name-part taxon-name-part-type="species" reg="felicitae">felicitae</tp:taxon-name-part></tp:taxon-name>
                  </italic>
                </th><th rowspan="1" colspan="1">
                  <italic>
                    <tp:taxon-name><tp:taxon-name-part taxon-name-part-type="genus" reg="Paragehyra">P.</tp:taxon-name-part><tp:taxon-name-part taxon-name-part-type="species" reg="petiti">petiti</tp:taxon-name-part></tp:taxon-name>
                  </italic>
                </th><th rowspan="1" colspan="1">
                  <italic>
                    <tp:taxon-name><tp:taxon-name-part taxon-name-part-type="genus" reg="Paragehyra">P.</tp:taxon-name-part><tp:taxon-name-part taxon-name-part-type="species" reg="gabriellae">gabriellae</tp:taxon-name-part></tp:taxon-name>
                  </italic>
                </th><th rowspan="1" colspan="1">
                  <italic>
                    <tp:taxon-name><tp:taxon-name-part taxon-name-part-type="genus" reg="Paragehyra">P.</tp:taxon-name-part><tp:taxon-name-part taxon-name-part-type="species" reg="austini">austini</tp:taxon-name-part></tp:taxon-name>
                  </italic>
                </th></tr><tr><td rowspan="1" colspan="1">
                  <abbrev xmlns:xlink="http://www.w3.org/1999/xlink" xlink:title="body tubercles and number of longitudinal rows of enlarged tubercles on body" id="ABBRID0EJTBI" xlink:type="simple">BT</abbrev>
                </td><td rowspan="1" colspan="1">12 longitudinal rows of enlarged tubercles on dorsolateral surface of body</td><td rowspan="1" colspan="1">12 longitudinal rows of enlarged tubercles on dorsolateral surface of body</td><td rowspan="1" colspan="1">
                  <bold>10 longitudinal rows of enlarged tubercles on dorsolateral surface of body</bold>
                </td><td rowspan="1" colspan="1">
                  <bold>Small tubercles not arranged in distinct rows</bold>
                </td><td rowspan="1" colspan="1">
                  <bold>No tubercles on dorsolateral surface of body</bold>
                </td></tr><tr><td rowspan="1" colspan="1">
                  <abbrev xmlns:xlink="http://www.w3.org/1999/xlink" xlink:title="tubercles on dorsal surface of limbs" id="ABBRID0EKUBI" xlink:type="simple">TDL</abbrev>
                </td><td rowspan="1" colspan="1">Presence of enlarged tubercles on the entire dorsal surface of hind limbs and on distal dorsal segments of forelimbs</td><td rowspan="1" colspan="1">
                  <bold>Presence of enlarged tubercles on dorsal surface of limbs</bold>
                </td><td rowspan="1" colspan="1">Presence of enlarged tubercles on the entire dorsal surface of hind limbs and on distal dorsal segments of forelimbs</td><td rowspan="1" colspan="1">
                  <bold>Absence of enlarged tubercles on dorsal surface of limbs</bold>
                </td><td rowspan="1" colspan="1">
                  <bold>Absence of enlarged tubercles on dorsal surface of limbs</bold>
                </td></tr><tr><td rowspan="1" colspan="1">
                  <abbrev xmlns:xlink="http://www.w3.org/1999/xlink" xlink:title="tail tubercles" id="ABBRID0ELVBI" xlink:type="simple">TT</abbrev>
                </td><td rowspan="1" colspan="1">Transverse rows of enlarged tubercles encircle dorsolateral surface of tail</td><td rowspan="1" colspan="1">Transverse rows of enlarged tubercles encircle dorsolateral surface of tail</td><td rowspan="1" colspan="1">Transverse rows of enlarged tubercles encircle dorsolateral surface of tail</td><td rowspan="1" colspan="1">
                  <bold>Presence of enlarged tubercles on tail not organised in transverse rows</bold>
                </td><td rowspan="1" colspan="1">
                  <bold>Absence of tubercles on dorsolateral surface of tail</bold>
                </td></tr><tr><td rowspan="1" colspan="1">I</td><td rowspan="1" colspan="1">6−8 enlarged infralabials diminish gradually in size posteriorly</td><td rowspan="1" colspan="1">7−9 enlarged infralabials diminish gradually in size posteriorly</td><td rowspan="1" colspan="1">
                  <bold>First 4−6 infralabials much larger than remainders</bold>
                </td><td rowspan="1" colspan="1">8−10 enlarged infralabials diminish gradually in size posteriorly</td><td rowspan="1" colspan="1">8 or 9 enlarged infralabials diminish gradually in size posteriorly</td></tr><tr><td rowspan="1" colspan="1">C</td><td rowspan="1" colspan="1">Lateral chin scales extend forward along each side, excluded from contact with first infralabials and first postmentals, in contact with second infralabials</td><td rowspan="1" colspan="1">
                  <bold>Lateral chin scales extend forward along each side, excluded from contact with first line of infralabials and first postmentals, in contact with second line of infralabials or lateral chin scales extend forward along each side, excluded from contact with first infralabials, in contact with first postmentals and second infralabials</bold>
                </td><td rowspan="1" colspan="1">Lateral chin scales extend forward along each side, excluded from contact with first infralabials and first postmentals, in contact with second infralabials</td><td rowspan="1" colspan="1">
                  <bold>Lateral chin scales extend forward along each side in contact with first and second infralabials and with first postmentals or lateral chin scales excluded from contact with first infralabials, in contact with first postmentals and second infralabials</bold>
                </td><td rowspan="1" colspan="1">Lateral chin scales extend forward along each side, excluded from contact with first infralabials and first postmentals, in contact with second infralabials</td></tr><tr><td rowspan="1" colspan="1">
                  <abbrev xmlns:xlink="http://www.w3.org/1999/xlink" xlink:title="ventral scales on distal" id="ABBRID0EYXBI" xlink:type="simple">VET</abbrev>
                </td><td rowspan="1" colspan="1">3−6 ventral scales on distal (tibial) segment of hind limb enlarged into plates, especially distally</td><td rowspan="1" colspan="1">6−7 ventral scales on distal (tibial) segment of hind limb enlarged into plates, especially distally</td><td rowspan="1" colspan="1">5 or 6 enlarged ventral scales on distal (tibial) segment of hind limb</td><td rowspan="1" colspan="1">
                  <bold>Ventral scales on distal (tibial) segment of hind limb of normal size compared with scales on the proximal segments of hind limbs</bold>
                </td><td rowspan="1" colspan="1">
                  <bold>Ventral scales on distal (tibial) segment of hind limb slightly larger compared with scales on the proximal segments of hind limbs</bold>
                </td></tr><tr><td rowspan="1" colspan="1">
                  <abbrev xmlns:xlink="http://www.w3.org/1999/xlink" xlink:title="scales on preaxial-ventral portion of pes between end of tibia and base of digit I" id="ABBRID0EWYBI" xlink:type="simple">SPP</abbrev>
                </td><td rowspan="1" colspan="1">5 or 6 large scales on preaxial-ventral portion of pes between end of tibia and base of digit I</td><td rowspan="1" colspan="1">
                  <bold>Generally 6−9 large scales on preaxial-ventral portion of pes between end of tibia and base of digit I</bold>
                </td><td rowspan="1" colspan="1">5 large scales on preaxial-ventral portion of pes between end of tibia and base of digit I</td><td rowspan="1" colspan="1">
                  <bold>7−9 small scales along preaxial-ventral border of pes between end of tibia and base of digit I</bold>
                </td><td rowspan="1" colspan="1">
                  <bold>Generally 7 small scales on preaxial-ventral portion of pes between end of tibia and base of digit I</bold>
                </td></tr><tr><td rowspan="1" colspan="1">
                  <abbrev xmlns:xlink="http://www.w3.org/1999/xlink" xlink:title="subdigital scales between enlarged basal scales and distal pad on digit I of manus and pes" id="ABBRID0EXZBI" xlink:type="simple">SS</abbrev>
                </td><td rowspan="1" colspan="1">2 or 3 small subdigital scales between enlarged basal scales and terminal distal pad and digit I of manus and pes</td><td rowspan="1" colspan="1">2 or 3 small subdigital scales between enlarged basal scales and terminal distal pad on digit I of manus and pes</td><td rowspan="1" colspan="1">2 or 3 small subdigital scales between enlarged basal scales and terminal distal pad on digit I of manus and pes</td><td rowspan="1" colspan="1">
                  <bold>7−10 small subdigital scales between enlarged basal scales and terminal distal pad on digit I of manus and pes</bold>
                </td><td rowspan="1" colspan="1">
                  <bold>3 or 4 small subdigital scales between enlarged basal scales and terminal distal pad on digit I of manus and pes</bold>
                </td></tr><tr><td rowspan="1" colspan="1">
                  <abbrev xmlns:xlink="http://www.w3.org/1999/xlink" xlink:title="subdigital scales on claw-bearing segment of digits II−V of manus and pes" id="ABBRID0EV1BI" xlink:type="simple">SSC</abbrev>
                </td><td rowspan="1" colspan="1">4−6 subdigital scales on claw-bearing segment of digits II−V of manus and pes with distalmost scale markedly larger than the others</td><td rowspan="1" colspan="1">
                  <bold>4−6 large and subequal subdigital scales on claw-bearing segment of digits II−V of manus and pes</bold>
                </td><td rowspan="1" colspan="1">
                  <bold>4−6 large and subequal subdigital scales on claw-bearing segment of digits II−V of manus and pes</bold>
                </td><td rowspan="1" colspan="1">
                  <bold>Numerous small scales increasing gradually in size distally</bold>
                </td><td rowspan="1" colspan="1">3−7 subdigital scales on claw-bearing segment of digits II−V of manus and pes with distalmost scale markedly larger than the others</td></tr><tr><td rowspan="1" colspan="1">
                  <abbrev xmlns:xlink="http://www.w3.org/1999/xlink" xlink:title="dorsal scales on body surface" id="ABBRID0EW2BI" xlink:type="simple">DO</abbrev>
                </td><td rowspan="1" colspan="1">Smooth dorsal scales on body surface smaller than ventrals</td><td rowspan="1" colspan="1">Smooth dorsal scales on body surface equal or smaller in size than ventrals</td><td rowspan="1" colspan="1">Smooth dorsal scales on body surface smaller than ventrals</td><td rowspan="1" colspan="1">
                  <bold>Smooth dorsal scales on body surface equal in size than ventrals</bold>
                </td><td rowspan="1" colspan="1">
                  <bold>Smooth dorsal scales on body surface equal in size than ventrals</bold>
                </td></tr><tr><td rowspan="1" colspan="1">
                  <abbrev xmlns:xlink="http://www.w3.org/1999/xlink" xlink:title="ventral scales on body surface" id="ABBRID0EU3BI" xlink:type="simple">VE</abbrev>
                </td><td rowspan="1" colspan="1">Smooth unpigmented or poorly pigmented ventral scales on body surface</td><td rowspan="1" colspan="1">Smooth unpigmented or poorly pigmented ventral scales on body surface</td><td rowspan="1" colspan="1">Smooth unpigmented or poorly pigmented ventral scales on body surface</td><td rowspan="1" colspan="1">
                  <bold>Smooth pigmented ventral scales on body surface</bold>
                </td><td rowspan="1" colspan="1">
                  <bold>Smooth pigmented ventral scales on body surface</bold>
                </td></tr><tr><td rowspan="1" colspan="1">
                  <abbrev xmlns:xlink="http://www.w3.org/1999/xlink" xlink:title="subcaudal scales" id="ABBRID0ES4BI" xlink:type="simple">SC</abbrev>
                </td><td rowspan="1" colspan="1">Smooth pigmented subcaudal scales</td><td rowspan="1" colspan="1">Smooth pigmented subcaudal scales</td><td rowspan="1" colspan="1">
                  <bold>Smooth unpigmented subcaudal scales</bold>
                </td><td rowspan="1" colspan="1">Smooth pigmented subcaudal scales</td><td rowspan="1" colspan="1">Smooth pigmented subcaudal scales</td></tr><tr><td rowspan="1" colspan="1">
                  <abbrev xmlns:xlink="http://www.w3.org/1999/xlink" xlink:title="mental scale" id="ABBRID0EN5BI" xlink:type="simple">ME</abbrev>
                </td><td rowspan="1" colspan="1">Triangle-shaped mental scale</td><td rowspan="1" colspan="1">Triangle-shaped or bell-shaped mental scale</td><td rowspan="1" colspan="1">
                  <bold>Bell-shaped mental scale</bold>
                </td><td rowspan="1" colspan="1">Triangle-shaped mental scale</td><td rowspan="1" colspan="1">Triangle-shaped mental scale</td></tr><tr><td rowspan="1" colspan="1">
                  <abbrev xmlns:xlink="http://www.w3.org/1999/xlink" xlink:title="dimension of first postmental scales" id="ABBRID0EI6BI" xlink:type="simple">1PM</abbrev>
                </td><td rowspan="1" colspan="1">Large first large postmental scales in contact for more than 50% of their length</td><td rowspan="1" colspan="1">Large first postmental scales in contact for more than 50% of their length</td><td rowspan="1" colspan="1">Large first postmental scales in contact for more than 50% of their length</td><td rowspan="1" colspan="1">
                  <bold>Large first postmental scales in contact for 50% or less of their length</bold>
                </td><td rowspan="1" colspan="1">Large first postmental scales in contact for more than 50% of their length</td></tr></tbody></table></table-wrap><fig id="F1" position="float" orientation="portrait"><object-id xmlns:xlink="http://www.w3.org/1999/xlink" content-type="doi" xlink:type="simple">10.3897/zookeys.1240.151016.figure1</object-id><object-id xmlns:xlink="http://www.w3.org/1999/xlink" content-type="arpha" xlink:type="simple">F7914388-4C8F-57C2-9BDA-37CD9817303E</object-id><label>Figure 1.</label><caption><p>Distribution of the genus <italic><tp:taxon-name><tp:taxon-name-part taxon-name-part-type="genus" reg="Paragehyra">Paragehyra</tp:taxon-name-part></tp:taxon-name></italic> in Madagascar, with a focus on the Andringitra Massif region, where <italic><tp:taxon-name><tp:taxon-name-part taxon-name-part-type="genus" reg="Paragehyra">P.</tp:taxon-name-part><tp:taxon-name-part taxon-name-part-type="species" reg="tsaranoro">tsaranoro</tp:taxon-name-part></tp:taxon-name></italic> sp. nov. and <italic><tp:taxon-name><tp:taxon-name-part taxon-name-part-type="genus" reg="Paragehyra">P.</tp:taxon-name-part><tp:taxon-name-part taxon-name-part-type="species" reg="felicitae">felicitae</tp:taxon-name-part></tp:taxon-name></italic> occur in sympatry. Iantaranomby is within the borders of Andringitra National Park. Star symbols denote the type localities of the two species. Coordinates of sampling localities are provided in Suppl. material <xref ref-type="supplementary-material" rid="S1">1</xref>. Map created using the Free and Open Source QGIS (Map data ©2015 Google). Species names anticipate the taxonomic decisions proposed in this study.</p></caption><graphic xmlns:xlink="http://www.w3.org/1999/xlink" xlink:href="zookeys-1240-001_article-151016__-g001.jpg" position="float" orientation="portrait" xlink:type="simple" id="oo_1343416.jpg"><uri content-type="original_file" xlink:type="simple">https://binary.pensoft.net/fig/1343416</uri></graphic></fig><fig id="F2" position="float" orientation="portrait"><object-id xmlns:xlink="http://www.w3.org/1999/xlink" content-type="doi" xlink:type="simple">10.3897/zookeys.1240.151016.figure2</object-id><object-id xmlns:xlink="http://www.w3.org/1999/xlink" content-type="arpha" xlink:type="simple">3F07FA15-0BF5-50AE-AB62-A0ED03909187</object-id><label>Figure 2.</label><caption><p>Sampling sites of <italic><tp:taxon-name><tp:taxon-name-part taxon-name-part-type="genus" reg="Paragehyra">P.</tp:taxon-name-part><tp:taxon-name-part taxon-name-part-type="species" reg="tsaranoro">tsaranoro</tp:taxon-name-part></tp:taxon-name></italic> sp. nov. (<bold>A</bold>−<bold>C</bold>) and <italic><tp:taxon-name><tp:taxon-name-part taxon-name-part-type="genus" reg="Paragehyra">P.</tp:taxon-name-part><tp:taxon-name-part taxon-name-part-type="species" reg="felicitae">felicitae</tp:taxon-name-part></tp:taxon-name></italic> (<bold>E, F</bold>) <bold>A</bold> Ambatomainty <bold>B</bold> western slopes of the Andringitra Massif with Tsaranoro forest in the distance indicated with an arrow <bold>C</bold> Iantaranomby (Andringitra National Park) <bold>D</bold> western side of Andringitra Massif <bold>E</bold> Sakaviro <bold>F</bold> Anja. Photographs by JL-R. Species names anticipate the taxonomic decisions proposed in this study.</p></caption><graphic xmlns:xlink="http://www.w3.org/1999/xlink" xlink:href="zookeys-1240-001_article-151016__-g002.jpg" position="float" orientation="portrait" xlink:type="simple" id="oo_1343417.jpg"><uri content-type="original_file" xlink:type="simple">https://binary.pensoft.net/fig/1343417</uri></graphic></fig></tp:treatment-sec><ref-list><ref id="B21"><mixed-citation xmlns:xlink="http://www.w3.org/1999/xlink" xlink:type="simple"><person-group><name name-style="western"><surname>Crottini</surname><given-names>A</given-names></name><name name-style="western"><surname>Harris</surname><given-names>DJ</given-names></name><name name-style="western"><surname>Miralles</surname><given-names>A</given-names></name><name name-style="western"><surname>Glaw</surname><given-names>F</given-names></name><name name-style="western"><surname>Jenkins</surname><given-names>RKB</given-names></name><name name-style="western"><surname>Randrianantoandro</surname><given-names>JC</given-names></name><name name-style="western"><surname>Bauer</surname><given-names>AB</given-names></name><name name-style="western"><surname>Vences</surname><given-names>M</given-names></name></person-group> (<year>2015</year>) <article-title>Morphology and molecules reveal two new species of the poorly studied gecko genus <italic><tp:taxon-name><tp:taxon-name-part taxon-name-part-type="genus">Paragehyra</tp:taxon-name-part></tp:taxon-name></italic> (<tp:taxon-name><tp:taxon-name-part taxon-name-part-type="order">Squamata</tp:taxon-name-part></tp:taxon-name>: <tp:taxon-name><tp:taxon-name-part taxon-name-part-type="family">Gekkonidae</tp:taxon-name-part></tp:taxon-name>) from Madagascar.</article-title><source>Organisms, Diversity &amp; Evolution</source><volume>15</volume>: <fpage>175</fpage>–<lpage>198</lpage>. <ext-link xlink:href="10.1007/s13127-014-0191-5" ext-link-type="doi" xlink:type="simple">https://doi.org/10.1007/s13127-014-0191-5</ext-link></mixed-citation></ref><ref id="B6"><mixed-citation xmlns:xlink="http://www.w3.org/1999/xlink" xlink:type="simple"><person-group><name name-style="western"><surname>Belluardo</surname><given-names>F</given-names></name><name name-style="western"><surname>Quirós</surname><given-names>DD</given-names></name><name name-style="western"><surname>Lobón-Rovira</surname><given-names>J</given-names></name><name name-style="western"><surname>Rosa</surname><given-names>GM</given-names></name><name name-style="western"><surname>Rasoazanany</surname><given-names>M</given-names></name><name name-style="western"><surname>Andreone</surname><given-names>F</given-names></name><name name-style="western"><surname>Crottini</surname><given-names>A</given-names></name></person-group> (<year>2021a</year>) <article-title>Uncovering the herpetological diversity of small forest fragments in south-eastern Madagascar (Haute Matsiatra).</article-title><source>Zoosystematics and Evolution</source><volume>97</volume>(<issue>2</issue>): <fpage>315</fpage>–<lpage>343</lpage>. <ext-link xlink:href="10.3897/zse.97.63936" ext-link-type="doi" xlink:type="simple">https://doi.org/10.3897/zse.97.63936</ext-link></mixed-citation></ref><ref id="B59"><mixed-citation xmlns:xlink="http://www.w3.org/1999/xlink" xlink:type="simple"><person-group><name name-style="western"><surname>Nussbaum</surname><given-names>RA</given-names></name><name name-style="western"><surname>Raxworthy</surname><given-names>CJ</given-names></name></person-group> (<year>1994</year>) <article-title>The genus <italic><tp:taxon-name><tp:taxon-name-part taxon-name-part-type="genus">Paragehyra</tp:taxon-name-part></tp:taxon-name></italic> (<tp:taxon-name><tp:taxon-name-part taxon-name-part-type="class">Reptilia</tp:taxon-name-part></tp:taxon-name>: <tp:taxon-name><tp:taxon-name-part taxon-name-part-type="suborder">Sauria</tp:taxon-name-part></tp:taxon-name>: <tp:taxon-name><tp:taxon-name-part taxon-name-part-type="family">Gekkonidae</tp:taxon-name-part></tp:taxon-name>) in southern Madagascar.</article-title><source>Journal of Zoology</source><volume>232</volume>(<issue>1</issue>): <fpage>37</fpage>–<lpage>59</lpage>. <ext-link xlink:href="10.1111/j.1469-7998.1994.tb01558.x" ext-link-type="doi" xlink:type="simple">https://doi.org/10.1111/j.1469-7998.1994.tb01558.x</ext-link></mixed-citation></ref><ref id="B40"><mixed-citation xmlns:xlink="http://www.w3.org/1999/xlink" xlink:type="simple"><person-group><name name-style="western"><surname>Gould</surname><given-names>L</given-names></name><name name-style="western"><surname>Andrianomena</surname><given-names>P</given-names></name></person-group> (<year>2015</year>) <article-title>Ring-tailed lemurs (<italic><tp:taxon-name><tp:taxon-name-part taxon-name-part-type="genus">Lemur</tp:taxon-name-part><tp:taxon-name-part taxon-name-part-type="species">catta</tp:taxon-name-part></tp:taxon-name></italic>), forest fragments, and community-level conservation in south-central Madagascar.</article-title><source>Primate Conservation</source><volume>2015</volume>(<issue>29</issue>): <fpage>67</fpage>–<lpage>73</lpage>. <ext-link xlink:href="10.1896/052.029.0108" ext-link-type="doi" xlink:type="simple">https://doi.org/10.1896/052.029.0108</ext-link></mixed-citation></ref><ref id="B4"><mixed-citation xmlns:xlink="http://www.w3.org/1999/xlink" xlink:type="simple"><person-group><name name-style="western"><surname>Bachman</surname><given-names>S</given-names></name><name name-style="western"><surname>Moat</surname><given-names>J</given-names></name><name name-style="western"><surname>Hill</surname><given-names>AW</given-names></name><name name-style="western"><surname>De La Torre</surname><given-names>J</given-names></name><name name-style="western"><surname>Scott</surname><given-names>B</given-names></name></person-group> (<year>2011</year>) <article-title>Supporting Red List threat assessments with GeoCAT: Geospatial conservation assessment tool.</article-title><source>ZooKeys</source><volume>150</volume>: <fpage>117</fpage>–<lpage>126</lpage>. <ext-link xlink:href="10.3897/zookeys.150.2109" ext-link-type="doi" xlink:type="simple">https://doi.org/10.3897/zookeys.150.2109</ext-link></mixed-citation></ref><ref id="B46"><mixed-citation xmlns:xlink="http://www.w3.org/1999/xlink" xlink:type="simple">IUCN Standards and Petitions Committee (<year>2024</year>) The IUCN Red List of Threatened Species<sup>TM</sup> Guidelines for Using the IUCN Red List Categories and Criteria, version 16. <ext-link xlink:href="https://www.iucnredlist.org/documents/RedListGuidelines.pdf" ext-link-type="uri" xlink:type="simple">https://www.iucnredlist.org/documents/RedListGuidelines.pdf</ext-link></mixed-citation></ref><ref id="B41"><mixed-citation xmlns:xlink="http://www.w3.org/1999/xlink" xlink:type="simple"><person-group><name name-style="western"><surname>Gould</surname><given-names>L</given-names></name><name name-style="western"><surname>Gabriel</surname><given-names>DN</given-names></name></person-group> (<year>2015</year>) <article-title>Wet and dry season diets of the Endangered <italic><tp:taxon-name><tp:taxon-name-part taxon-name-part-type="genus">Lemur</tp:taxon-name-part><tp:taxon-name-part taxon-name-part-type="species">catta</tp:taxon-name-part></tp:taxon-name></italic> (ring-tailed lemur) in two mountainous rocky outcrop forest fragments in south-central Madagascar.</article-title><source>African Journal of Ecology</source><volume>53</volume>(<issue>3</issue>): <fpage>320</fpage>–<lpage>330</lpage>. <ext-link xlink:href="10.1111/aje.12186" ext-link-type="doi" xlink:type="simple">https://doi.org/10.1111/aje.12186</ext-link></mixed-citation></ref><ref id="B27"><mixed-citation xmlns:xlink="http://www.w3.org/1999/xlink" xlink:type="simple"><person-group><name name-style="western"><surname>Gabriel</surname><given-names>DN</given-names></name><name name-style="western"><surname>Gould</surname><given-names>L</given-names></name><name name-style="western"><surname>Cook</surname><given-names>S</given-names></name></person-group> (<year>2018</year>) <article-title>Crowding as a primary source of stress in an endangered fragment-dwelling strepsirrhine primate.</article-title><source>Animal Conservation</source><volume>21</volume>(<issue>1</issue>): <fpage>76</fpage>–<lpage>85</lpage>. <ext-link xlink:href="10.1111/acv.12375" ext-link-type="doi" xlink:type="simple">https://doi.org/10.1111/acv.12375</ext-link></mixed-citation></ref><ref id="B67"><mixed-citation xmlns:xlink="http://www.w3.org/1999/xlink" xlink:type="simple"><person-group><name name-style="western"><surname>Raik</surname><given-names>D</given-names></name></person-group> (<year>2007</year>) <article-title>Forest management in Madagascar: An historical overview.</article-title><source>Madagascar Conservation and Development</source><volume>2</volume>(<issue>1</issue>): <fpage>5</fpage>–<lpage>10</lpage>. <ext-link xlink:href="10.4314/mcd.v2i1.44123" ext-link-type="doi" xlink:type="simple">https://doi.org/10.4314/mcd.v2i1.44123</ext-link></mixed-citation></ref><ref id="B57"><mixed-citation xmlns:xlink="http://www.w3.org/1999/xlink" xlink:type="simple"><person-group><name name-style="western"><surname>Nopper</surname><given-names>J</given-names></name><name name-style="western"><surname>Ranaivojaona</surname><given-names>A</given-names></name><name name-style="western"><surname>Riemann</surname><given-names>JC</given-names></name><name name-style="western"><surname>Rödel</surname><given-names>MO</given-names></name><name name-style="western"><surname>Ganzhorn</surname><given-names>JU</given-names></name></person-group> (<year>2017</year>) <article-title>One forest is not like another: The contribution of community-based natural resource management to reptile conservation in Madagascar.</article-title><source>Tropical Conservation Science</source><volume>10</volume>: <fpage>1</fpage>–<lpage>9</lpage>. <ext-link xlink:href="10.1177/1940082917693234" ext-link-type="doi" xlink:type="simple">https://doi.org/10.1177/1940082917693234</ext-link></mixed-citation></ref></ref-list></tp:taxon-treatment>
