# Supplementary material for: ﻿A new microendemic gecko from the small forest fragments of south-eastern Madagascar (Squamata, Gekkonidae, Paragehyra)
Source: Zookeys. 2025 Jun 2;1240:1–38. doi: 10.3897/zookeys.1240.151016 (PMC12149889; doi:10.3897/zookeys.1240.151016)
Supplement: Supplementary material 1 — Samples analysed in this study [file zookeys-1240-001_article-151016__-s001.xls]

## Sheet: Sheet1
Supplementary file 1. Samples analysed in this study with information on sampling localities, coordinates, elevation, extraction code, field number, institutional catalogue number (for voucher specimens), status, and GenBank accession numbers for fragments of the cytochrome oxidase I gene (COI), the 3’ terminus of the 16S rRNA gene (16S), pro-opiomelanocortin gene (POMC), brain-derived neurotroph…
Species		Locality	Latitude (S)	Longitude (E)	Elevation (m a.s.l.)	Extraction code	Field number	Institutional catalogue number	Status	Accession numbers
										COI	16S	POMC	BDNF	Rag1
P. austini	Grotte Ampasy		24°32'39.78''	46°41'14.94''	828	AC1316	FGZC2366	ZSM 0339/2005	HT	JQ909496	KP025823	KP025894	KP025851	KP025925
	(Andohahela National Park)
P. austini	Grotte Ampasy		24°32'39.78''	46°41'14.94''	828	AC1314	FGZC2355	ZSM 0338/2005	PT	_	KP025822	KP025891	KP025854	KP025920
	(Andohahela National Park)
P. austini	Grotte Ampasy		24°32'39.78''	46°41'14.94''	828	AC1317	FGZC2367	ZSM 0340/2005	PT	_	KP025824	KP025892	KP025853	KP025926
	(Andohahela National Park)
P. austini	Grotte Ampasy		24°32'39.78''	46°41'14.94''	828	AC1315	FGZC2365	UADBA	_	_	KP025821	KP025893	KP025855	KP025924
	(Andohahela National Park)							uncatalogued
P. austini	Grotte Ampasy		24°32'39.78''	46°41'14.94''	828	AC1318	FGZC2368	UADBA	_	_	KP025825	KP025895	KP025852	KP025930
	(Andohahela National Park)							uncatalogued
P. gabriellae	Tsitongambarika-Ivorona		24°49'25.60"	46°56'56.90"	259	AC1331	Pg female AJ28	_	_	_	_	KP025907	KP025858	KP025908
P. gabriellae	Tsitongambarika-Ivorona		24°49'25.60"	46°56'56.90"	259	AC1332	Pg female AJ4	_	_	_	_	KP025896	KP025859	KP025909
P. gabriellae	Between Isaka and Eminiminy		24°45'30.99''	46°51'15.00''	247	AC1319	FGZC0146	ZSM 0085/2004	_	_	KP025826	KP025897	KP025863	KP025917
	(Andohahela National Park)
P. gabriellae	Between Isaka and Eminiminy		24°45'30.99''	46°51'15.00''	247	AC1320	FGZC0202	ZSM 0114/2004	_	_	KP025827	KP025898	KP025867	KP025918
	(Andohahela National Park)
P. gabriellae	Between Isaka and Eminiminy		24°45'30.99''	46°51'15.00''	247	AC1321	FGZC203	_	_	_	KP025828	KP025899	KP025868	KP025919
	(Andohahela National Park)
P. gabriellae	Manantantely (Andohahela National Park)		24°59'00.05''	46°54'59.98''	15	AC1322	FGZC0319	ZSM 0173/2004	_	_	KP025829	KP025901	KP025865	KP025913
P. gabriellae	Manantantely (Andohahela National Park)		24°59'00.05''	46°54'59.98''	15	AC1324	FGZC0333	ZSM 0181/2004	_	_	KP025835	KP025902	KP025871	KP025915
P. gabriellae	Manantantely (Andohahela National Park)		24°59'00.05''	46°54'59.98''	15	AC1325	FGZC0334	ZSM 0182/2004	_	_	KP025834	KP025906	KP025864	KP025916
P. gabriellae	Manantantely (Andohahela National Park)		24°59'00.05''	46°54'59.98''	15	AC1347	FGZC2314	ZSM 0336/2005	_	_	KP025831	KP025904	KP025861	KP025911
P. gabriellae	Manantantely (Andohahela National Park)		24°59'00.05''	46°54'59.98''	15	AC1348	FGZC2315	ZSM 0337/2005	_	_	KP025832	KP025900	KP025862	KP025912
P. gabriellae	Manantantely (Andohahela National Park)		24°59'00.05''	46°54'59.98''	15	AC1323	FGZC331	_	_	_	KP025833	KP025905	KP025866	KP025914
P. gabriellae	Manantantely (Andohahela National Park)		24°59'00.05''	46°54'59.98''	15	AC1346	FGZC2313	ZSM 0335/2005	_	_	KP025830	KP025903	KP025860	KP025910
P. felicitae	Anja Reserve		21°51'03.40"	46°50'34.10"	953	AC1313	ZCMV13001	ZSM 1611/2010	HT	_	KP025817	KP025890	KP025869	KP025935
P. felicitae	Anja Reserve		21°51'03.40"	46°50'34.10"	953	AC1307	ZCMV13003	ZSM 1613/2010	PT	_	KP025813	KP025882	KP025842	KP025936
P. felicitae	Anja Reserve		21°51'03.40"	46°50'34.10"	953	AC1312	ZCMV13002	ZSM 1612/2010	PT	_	KP025816	KP025884	KP025872	KP025937
P. felicitae	Anja Reserve		21°51'03.40"	46°50'34.10"	953	AC1286	ACZC1960	_	_	_	KP025815	KP025883	KP025873	KP025938
P. felicitae	Anja Reserve		21°51'03.40"	46°50'34.10"	953	AC1296	ACZC2012	_	_	_	KP025814	KP025888	KP025857	KP025940
P. felicitae	Anja Reserve		21°51'03.40"	46°50'34.10"	953	AC1311	ZCMV13057	UADBA	PT	_	KP025812	KP025889	KP025870	KP025939
								uncatalogued
P. felicitae	Anja Reserve		21°51'06.80''	46°50'38.50''	967	AM293	ZCMV12792	UADBA	PT	_	KP025841	KP025875	KP025843	KP025927
								uncatalogued
P. felicitae	Anja Reserve		21°51'06.80''	46°50'38.50''	967	AM294	MIRZC132	_	_	_	KP025836	KP025876	KP025844	KP025928
P. felicitae	Anja Reserve		21°51'06.80''	46°50'38.50''	967	AM295	MIRZC133	_	_	_	KP025811	KP025877	KP025845	KP025931
P. felicitae	Anja Reserve		21°51'06.80''	46°50'38.50''	967	AM296	MIRZC134	_	_	_	KP025837	KP025878	KP025846	KP025929
P. felicitae	Anja Reserve		21°51'06.80''	46°50'38.50''	967	AM297	MIRZC135	_	_	_	KP025838	KP025879	KP025847	KP025932
P. felicitae	Ambalavao region: 600 m east of Anja reserve		21°51'03.00''	46°50'02.00''	ca 1,000	AM298	ZCMV12793	UADBA	PT	_	KP025839	KP025880	KP025848	KP025933
								uncatalogued
P. felicitae	Ambalavao region: 600 m east of Anja reserve		21°51'03.00''	46°50'02.00''	ca 1,000	AM299	ZCMV12794	ZSM 1610/2010	PT	_	KP025840	KP025881	KP025849	KP025934
P. felicitae*	Anja Reserve		21°51'03.40"	46°50'34.10"	953	ACP4312	ACZC1926	_	_	MZ285513	PV383205	_	_	_
P. felicitae*	Anja Reserve-		21°51'03.32"	46°50'34.20"	952	ACP4719	ACZC10432 (ACZCV522)	ZSM 13/2023	_	MZ285511	PV383206	_	PV390000	_
	Amboderano 1
P. felicitae*	Anja Reserve-		21°51'03.32"	46°50'34.20"	952	ACP4720	ACZC10433 (ACZCV523)	UADBA	_	MZ285512	PV383207	_	_	_
	Amboderano 1							uncatalogued
P. felicitae*	Sakaviro-Voi Sakaviro Miray 1		21°47'07.15"	46°52'09.16"	994	ACP4961	ACZC10888 (ACZCV747)	ZSM 14/2023	_	MZ285514	MZ285405	_	_	_
P. felicitae*	Sakaviro-Voi Sakaviro Miray 1		21°47'07.15"	46°52'09.16"	994	ACP4962	ACZC10889 (ACZCV748)	UADBA	_	MZ285515	PV383208	_		_
								uncatalogued
P. felicitae*	Anja Reserve-		21°51'03.74"	46°50'33.61"	960	ACP5922	ACZC10434	_	_	_	PV383209	_	PV390002	_
	Amboderano 2
P. felicitae*	Anja Reserve-		21°51'07.48"	46°50'38.03"	972	ACP5923	ACZC10438	_	_	_	PV383210	_	_	_
	Amboderano 3
P. felicitae*	Anja Reserve-		21°51'07.48"	46°50'38.03"	972	ACP5924	ACZC10440	_	_	_	PV383211	_	PV390001	_
	Amboderano 3
P. felicitae*	Anja Reserve-		21°51'08.02"	46°50'38.55"	973	ACP5925	ACZC10444	_	_	_	PV383212	_	PV390003	_
	Amboderano 4
P. felicitae*	Anja Reserve-		21°51'04.20"	46°50'34.23"	950	ACP5926	ACZC10485	_	_	_	PV383213	_	_	_
	Apatsakambe
P. felicitae*	Sakaviro-Voi Sakaviro Miray 2		21°47'06.54"	46°52'08.29"	999	ACP5927	ACZC10891	_	_	_	PV383214	_	_	_
P. felicitae*	Sakaviro-Voi Sakaviro Miray 3		21°47'05.01"	46°52'09.16"	1,010	ACP5928	ACZC10894	_	_	_	PV383215	_	_	_
P. felicitae*	Sakaviro-Voi Sakaviro Miray 4		21°47'04.70"	46°52'08.00"	1,023	ACP5929	ACZC10897	_	_	_	PV383216	_	_	_
P. felicitae*	Sakaviro-Voi Sakaviro Miray 5		21°47'10.04"	46°52'00.93"	1,066	ACP5930	ACZC10915	_	_	_	PV383217	_	_	_
P. felicitae*	Sakaviro-Voi Sakaviro Miray 6		21°47'09.18"	46°51'59.60"	1,089	ACP5931	ACZC10917	_	_	_	PV383218	_	_	_
P. tsaranoro sp. nov.*	Tsaranoro-Forêt Sacrée 1		22°04'57.65"	46°46'33.56"	927	ACP4979	ACZC10927 (ACZCV765)	ZSM 11/2023	HT	_	MZ285407	_	_	_
P. tsaranoro sp. nov.*	Andringitra western slopes-Iantaranomby		22°07'42.60"	46°50'52.90"	1,610	ACP4799	ACZC10570 (ACZCV600)	ZSM 10/2023	PT	_	MZ285406	_	PV389999	_
P. tsaranoro sp. nov.*	Tsaranoro-Forêt Sacrée 2		22°04'51.71"	46°46'36.88"	909	ACP4984	ACZC10934 (ACZCV771)	UADBA uncatalogued	PT	MZ285518	PV383219	_	PV389998	_
P. tsaranoro sp. nov.*	Tsaranoro-Forêt Sacrée 3		22°05'05.03"	46°46'30.54"	933	ACP4994	ACZC10945 (ACZCV770)	UADBA uncatalogued	PT	MZ285519	PV383220	PV390005	_	_
P. tsaranoro sp. nov.*	Tsaranoro-Forêt Sacrée 4		22°05'07.58"	46°46'30.32"	983	ACP4995	ACZC10948 (ACZCV779)	UADBA uncatalogued	PT	MZ285520	MZ285408	_	_	_
P. tsaranoro sp. nov.*	Ambatomainty-Tsiomba 2		22°00'09.40"	46°47'16.22"	947	ACP5026	ACZC10997 (ACZCV810)	UADBA uncatalogued	PT	MZ285517	PV383221	_	PV389997	_
P. tsaranoro sp. nov.*	Ambatomainty-Tsiomba 1		22°00'10.37"	46°47'16.08"	960	ACP5025	ACZC10996 (ACZCV809)	ZSM 12/2023	PT	MZ285516	PV383222	_	_	_
P. tsaranoro sp. nov.*	Tsaranoro-Forêt Sacrée 2		22°04'51.71"	46°46'36.88"	909	ACP5932	ACZC10933	_	_	_	PV383223	_	_	_
P. tsaranoro sp. nov.*	Tsaranoro-Forêt Sacrée 5		22°05'06.18"	46°46'31.91"	956	ACP5933	ACZC10944	_	_	_	PV383224	_	_	_
P. tsaranoro sp. nov.*	Tsaranoro-Forêt Sacrée 6		22°05'06.97"	46°46'32.66"	950	ACP5934	ACZC10946	_	_	_	PV383225	_	_	_
P. tsaranoro sp. nov.*	Tsaranoro-Forêt Sacrée 6		22°05'06.97"	46°46'32.66"	950	ACP5935	ACZC10947	_	_	_	PV383226	_	_	_
P. tsaranoro sp. nov.*	Tsaranoro-Forêt Sacrée 7		22°05'07.73"	46°46'32.81"	954	ACP5936	ACZC10951	_	_	_	PV383227	_	_	_
P. tsaranoro sp. nov.*	Tsaranoro-Forêt Sacrée 7		22°05'07.73"	46°46'32.81"	954	ACP5937	ACZC10952	_	_	_	PV383228	PV390006	PV389996	_
P. tsaranoro sp. nov.*	Tsaranoro-Forêt Sacrée 8		22°05'07.22"	46°46'34.93"	972	ACP5938	ACZC10973	_	_	_	PV383229	_	PV390004	_
P. tsaranoro sp. nov.*	Ambatomainty-Tsiomba 3		22°00'09.97"	46°47'08.95"	897	ACP5939	ACZC11022	_	_	_	PV383230	_	_	_
P. petiti	Near Hotel “La mangrove”, southeast Toliara		23°29'40.00''	43°46'11.00''	103	AC1326	FGMV2000-577	ZSM 593/2000	_	JQ909497	KP025818	KP025887	KP025850	KP025923
P. petiti	Near Hotel “La mangrove”, southeast Toliara		23°29'40.00''	43°46'11.00''	103	AC1349	FGMV2000-583	ZSM 594/2000	_	_	KP025820	KP025885	KP025874	KP025922
P. petiti	Near Hotel “La mangrove”, southeast Toliara		23°29'40.00''	43°46'11.00''	103	AC1350	FGMV2000-576	ZSM 592/2000	_	_	KP025819	KP025886	KP025856	KP025921
P. cf. petiti	Ranotsara		19°02'08.00''	44°46'28.80''	65	_	RBJ0720	UADBA 28056	_	_	_	_	_	_
	(Bemaraha National Park)
P. cf. petiti	Ranotsara		19°02'08.00''	44°46'28.80''	65	_	RBJ0704	UADBA 28038	_	_	_	_	_	_
	(Bemaraha National Park)
Blaesodactylus antongilensis	_		_	_	_	_	_	_	_	_	MZ019294	_	_	_
Geckolepis typica	_		_	_	_	_	_	_	_	_	AB661666	_	_	_
Phelsuma lineata	_		_	_	_	_	_	ZSM 63/2005	_	_	EF210611	_	_	_
Paroedura stumpffi	_		_	_	_	_	FGMV946; FGZC607	_	_	_	GU128993	_	_	_
Eublepharis macularius	_		_	_	_	_	_	KUZ 33169	_	_	AB028762	_	_	_
References
Crottini A, Harris DJ, Miralles A, Glaw F, Jenkins RKB, Randrianantoandro JC, Bauer AB, Vences M (2015) Morphology and molecules reveal two new species of the poorly studied gecko genus Paragehyra (Squamata: Gekkonidae) from Madagascar. Organisms Diversity & Evolution 15: 175–198. https://doi.org/10.1007/s13127-014-0191-5
