# Supplementary material for: ﻿A new microendemic gecko from the small forest fragments of south-eastern Madagascar (Squamata, Gekkonidae, Paragehyra)
Source: Zookeys. 2025 Jun 2;1240:1–38. doi: 10.3897/zookeys.1240.151016 (PMC12149889; doi:10.3897/zookeys.1240.151016)
Supplement: Supplementary material 2 — Measurements and variation of non-diagnostic morphological characters of Paragehyra specimens [file zookeys-1240-001_article-151016__-s002.xls]

## Sheet: Sheet1
Supplementary file 2. Measurements and variation of non-diagnostic morphological characters of Paragehyra specimens. Specimens of Paragehyra tsaranoro sp. nov. and the new individuals of P. felicitae analysed in this study are highlighted in bold, while the remaining specimens are from Crottini et al. (2015) (with the relative information on measurements and states/numbers). Refer to the Material…
Species	Catalogue ID	Status	Sex	SVL	TAL	TBW	BW	HL	HW	HD	SnL	ID	IOD	ETD	ED	EO	SAD	AGD	FL	HiL	SLMP	2PM	SCE	IN	SL	PCP
P. austini	ZSM 0339/2005	HT	M	60.10	(68.30)	8.00	15.45	18.65	12.40	6.41	10.40	2.85	5.20	6.20	4.10	2.30	27.50	30.90	14.65	25.20	8,8,8,8; 8,8,9,8	6	+	1,+,nc	8/9	1/1
P. austini	ZSM 0338/2005	PT	F	57.35	70.20	7.45	13.75	18.05	11.00	5.40	10.10	2.40	4.55	5.10	4.00	1.95	27.10	29.80	16.00	22.80	8,8,9,8; 8,10,9,9	6	+	1,+,nc	9/9	2/0
P. austini	ZSM 0340/2005	PT	M	57.80	59.20	8.30	14.20	18.85	12.20	6.30	10.65	2.70	5.60	5.80	4.10	2.00	27.95	30.50	15.90	23.20	8,9,9,8; 8,10,9,9	6	+	1,+,nc	10/9	1/2
P. gabriellae	ZSM 0085/2004	_	NA	62.80	83.90	6.90	13.90	22.20	12.60	6.20	11.70	2.80	5.90	6.10	4.10	2.50	29.80	35.90	18.20	26.80	7,8,8,8; 8,9,9,8	5	+	1,+,nc	11/8	3/3
P. gabriellae	ZSM 0114/2004	_	NA	73.10	92.95	9.20	17.90	23.80	14.30	6.40	14.10	3.50	6.70	6.80	4.50	3.20	36.50	38.30	22.50	33.20	7,8,7,7; 7,8,9,8	5	+	1,+,nc	9/9	0
P. gabriellae	ZSM 0173/2004	_	NA	67.90	86.40	8.50	13.00	21.20	13.20	6.40	13.10	2.80	6.10	5.30	4.50	2.70	32.50	33.10	21.80	31.20	7,8,8,7; 8,9,9,9	3	+	1,+,c	10/9	3/3
P. gabriellae	ZSM 0181/2004	_	NA	67.60	83.70	7.80	11.00	20.40	12.90	6.60	12.60	3.10	6.00	6.00	4.20	2.30	30.90	35.80	21.60	27.70	7,8,8,8; 7,9,8,8	4	+	1,+,c	9/10	0
P. gabriellae	ZSM 0182/2004	_	NA	67.00	84.80	7.00	12.30	20.20	12.70	6.20	11.90	2.70	5.50	6.20	4.10	2.80	29.30	37.70	20.20	27.90	8,7,8,7; 8,9,9,8	3	+	1,+,nc	11/10	0
P. gabriellae	ZSM 0336/2005	_	NA	65.00	81.20	7.10	12.80	19.40	12.30	6.30	11.30	2.70	6.40	5.80	4.10	2.30	30.30	34.20	16.80	25.50	8,8,8,8;7,8,9,8	5	+	0,+,c	11/11	0
P. gabriellae	ZSM 0337/2005	_	NA	56.10	76.10	5.90	9.00	17.40	10.80	5.90	10.40	2.80	6.00	5.30	4.00	2.40	28.60	30.50	16.30	22.80	7,7,8,7; 7,9,9,8	3	+	0,+,c	10/9	2/3
P. gabriellae	ZSM 0335/2005	_	J	48.70	NA	4.70	7.90	14.80	9.40	4.80	9.00	2.50	4.70	4.50	3.90	2.00	24.20	23.10	15.40	18.10	8,9,8,7; 7,9,10,8	3	-	1,+,nc	10/10	0
P. felicitae	ZSM 1611/2010	HT	M	64.00	(75.00)	9.40	15.00	18.40	13.80	6.45	9.90	2.40	4.90	6.20	3.60	1.80	28.00	33.80	18.00	25.90	8,9,9,9; 8,9,9,9	6	+	1,+,nc	9/9	3 no distinction left/right
P. felicitae	ZSM 1613/2010	PT	F	66.20	(77.80)	8.60	16.10	19.10	13.30	5.50	10.00	3.05	4.90	6.10	4.30	1.70	30.30	36.90	16.20	24.40	8,10,9,8; 8,10,11,10	5	+	1,+,nc	9/9	0
P. felicitae	ZSM 1612/2010	PT	M	65.70	(58.20)	9.00	15.90	19.60	13.70	6.40	10.60	2.50	5.20	6.80	4.20	2.00	31.50	35.30	17.10	27.30	9,9,9,9; 8,9,9,10	5	+	1,+,nc	9/9	5 no distinction left/right
P. felicitae	ZSM 1610/2010	PT	M	65.90	80.20	8.30	15.70	19.20	14.50	6.40	10.00	2.80	4.80	6.70	4.00	1.40	29.30	34.90	19.90	25.80	9,9,9,9; 9,9,9,9	5	+	1,+,c	9/8	5 no distinction left/right
P. felicitae	ZSM 14/2023 (ACZCV747)	_	F	64.95	79.00	8.25	15.35	19.20	13.60	5.60	12.25	2.30	5.90	5.50	3.50	1.45	29.40	26.80	20.15	29.50	7,7,7,8; 8,8,8,9	7	+	0,+,c	10/10	0
P. felicitae	ZSM 13/2023 (ACZCV522)	_	J	45.75	56.15	6.05	11.15	15.75	10.95	4.2	9.80	1.90	4.30	4.40	2.85	1.10	22.30	17.55	15.30	21.50	6,7,7,7; 6,9,9,8	7/8	+	1,+,nc	9/10	0
P. tsaranoro sp. nov.	ZSM 11/2023 (ACZCV765)	HT	M	56.15	69.35	7.95	13.65	18.20	11.95	5.5	11.45	2.30	5.00	5.05	3.30	1.10	25.55	24.95	18.05	26.95	6,7,7,7; 8,8,7,7	6	+	1,+,nc	9/9	0
P. tsaranoro sp. nov.	ZSM 10/2023 (ACZCV600)	PT	F	55.20	NA	7.75	13.1	17.55	12.65	5.35	12.20	1.90	5.30	5.60	3.30	1.25	27.15	19.45	19.45	24.45	8,8,9,8; 9,8,9,9	8	NA	0,+,c	9/11	0
P. tsaranoro sp. nov.	ZSM 12/2023 (ACZCV809)	_	J	34.45	43.25	4.50	8.25	12.70	7.80	3.85	7.65	1.60	3.80	3.25	2.35	0.70	16.25	14.30	13.55	15.10	7,7,7,7; 7,8,8,8	8	+	0,+,c	9/10	0
P. petiti	ZSM 593/2000	_	M	50.20	74.50	7.40	13.40	17.30	11.70	4.6	9.60	2.10	4.50	5.30	3.50	2.10	24.50	29.30	18.95	24.60	8,9,9,8; 9,11,10,9	5	+	0,+,c	9/11	0
P. petiti	ZSM 594/2000	_	M	60.10	70.40	9.10	15.30	19.10	13.60	6.3	10.40	2.60	5.30	6.70	4.00	2.40	29.40	32.70	19.20	27.90	10,8,8,9; 8,9,9,9	5	+	0,+,c	11/9	1/1
P. petiti	ZSM 592/2000	_	F	66.00	(72.70)	10.10	18.00	19.30	13.10	6.4	10.20	2.30	5.50	6.50	3.70	2.30	30.70	36.60	18.70	27.50	8,10,9,8; 8,12,12,10	5	+	1,+,nc	11/10	0
P. cf. petiti	UADBA 28056	_	M	69.00	81.00	8.00	16.40	20.00	12.90	6.3	10.50	2.20	5.10	5.10	4.00	1.80	30.00	26.40	25.20	31.70	8,-,9,-; 8,-,11,-	5	+	0,+,c	9/9	0
P. cf. petiti	UADBA 28038	_	M	66.50	85.50	7.70	15.90	19.80	12.60	5.6	11.20	1.90	5.20	4.90	4.00	1.70	29.10	26.10	28.30	32.90	8,-,9,-; 9,-,11,-	5	+	0,+,c	9/9	0
References
Crottini A, Harris DJ, Miralles A, Glaw F, Jenkins RKB, Randrianantoandro JC, Bauer AB, Vences M (2015) Morphology and molecules reveal two new species of the poorly studied gecko genus Paragehyra (Squamata: Gekkonidae) from Madagascar. Organisms Diversity & Evolution 15: 175–198. https://doi.org/10.1007/s13127-014-0191-5
